# Supplementary material for: The tongue coating microbiome is perturbed in atrial fibrillation and partly normalized after catheter ablation
Source: Front Microbiol. 2025 Apr 30;16:1508089. doi: 10.3389/fmicb.2025.1508089 (PMC12075123; doi:10.3389/fmicb.2025.1508089)
Supplement: Supplementary file 3 [file Table_1.XLSX]

## Sheet: Sheet1
Table S1. Clinical data of AF patients (n=164) and HC (n=164)
Number	Sex (1, male; 2, female)	Age	AF types （0, PAF; 1, psAF）	GLU	HbA1c	AST	ALB	GLB	DBIL	TBIL	ALT	GGT	IBIL	TP	CK	LDH	CK-MB	BUN	UA	CRE	TC	TG	LDL	RBC	WBC	PLT	CRP
AF28	1	53	1	4.72		22.9	39.8	19.8	1.7	9.6	30.4	28	7.9	59.6				6.4	41.3	216	4.62	0.95	2.9	5.39	5	229
AF29	1	71	0	5.73	6.2	21.8	41.1	28.2	3.9	15.8	65.8	178	11.9	69.3	46	159			399	89		1.32	3.27	4.4	5.72	176
AF32	2	49	0	4.59		17.5	41.8	28.4	1.8	8.6	11.9	12.2	6.8	70.2					16	36.3		0.81	2.74	3.62	4.85	213	3.78
AF33	1	36	0	5.25		17.1	48.3	31	2.7	14.6	20.2	28	11.9	79.3	12	191	141	3.3	25	65.3	6.06	1.27	3.79	5.2	7.91	218	6.42
AF34	1	69	1	5.38	5.84	36.6	40.1	27.4	9	27.3	20.5	24	18.3	67.5				6.8	392	95.9	3.56	0.86	2.11	3.34	3.63	134
AF36	1	55	1	7.77	7.9	28	40.9	32.7	2.3	7.7	42	26.9	5.4	73.6				5.6	335	57.5	4.29	2.9	2.1	8.5	7.5	23
AF37	2	69	1	4.93	6.78	24.8	40.7	28.5	3	18.7	16.8	25.8	15.7	69.2	72	198	145	6.6	323	55.7	3.76	1.52	2.04	5.22	4.75	147	2.21
AF38	1	78	0
AF39	1	58	1	6.77	6.57	22.5	44.9	29.3	8.1	34.2	28.3	3	26.1	74.2				4.9	361	61.9				5.54	8.03	145	55.46
AF40	1	28	0
AF41	1	32	1	6.98	5.43	28.9	41.9	27.1	2	1	41.2	73.9	8	69	87	178	119	6.3	384	66.9	5.26	4.33	2.89	5.15	5.91	164	1.06
AF42	1	59	1	4.2	5.94	43.3	36.8	27	12.8	28.2	132.8	106	15.4	57				17.5	819	192.8	5.21	1.16	1.47	4.95	5.83	247	4.44
AF44	1	63	1	16.94	9.09	17.2	44.3	26.8	3.2	15.7	39.1	31	12.5	71.1				6	275	80.9	5.02	1.02	3.35	6.48	6.4	172	2.49
AF47	1	62	1	4.78	5.73	46.5	35.2	26.2	2.7	9.3	53.8	34.1	6.6	61.4	156	228	182	6.3	319	83.7	4.25	0.79	2.59	4.2	4.68	162
AF49	2	74	0	5.26		15.8	40.4	25.9	2.7	15.8	9	15	13.1	66.3	58	155	143	6.3	301	52.3	5.37	1.34	3.48	3.93	3.88	242	3.45
AF51	1	69	1	5.26		28.5	45.6	32.9	6.7	28	38.4	89	21.3	78.5	92	18	149	4.3	279	87.3	4.15	1.06	2.37	7	1	16	0.189
AF52	2	82	1			35.1	38.6	31.4	3.9	13.2	30.4	27.5	9.3	7	96	24		5.9	244	80.7	3.81	1.34	2.1	4.44	5.13	185	1.08
AF54	1	52	0	5.15	5.7													6.9	34	55.1	2.79	0.48	1.54	4.81	6.72	174
AF55	1	67	0	4.76	5.4	32.9	41.7	27.3	3.5	17.4	27	19	13.9	69				5.9	399	58	5.17	2.82	3.02	4.56	4.75	149
AF57	1	72	1	6.84		24	43	26.1	5.1	10.6	2	51	10.6	69.1				6.2	358	69.4	3.32	1.27	1.36	4.31	7.26	156
AF58	1	65	1	11.53	5.8	33.2	34.1	2	5.9	2	41.7	83.1	14.1	54.1				6.3	301	51	3.44	0.53	1.64	4.44	7.62	194	3.2
AF59	2	48	0	5.43		17.6	46.8	22.9	4.1	18.5	14.2	17	14.4	69.7			1.09	3.8	207	61.9	4.64	1.14	2.82	4.31	5.53	225
AF60	2	61	1	4.79	5.6	33	35.7	25	22.7	32.7	16.2	115.5	1	60.7				12.3	527	139.5	2.69	0.87	1.64	2.85	2.22	131
AF62	2	67	1	4.94	5.8	15	38.7	26.3	2.4	10.9	10.4	12.4	8.5	65	102	171		78	289	78	5.12	2	3.31	4.45	4.15	331	2.31
AF63	2	70	1	6.14	5.7	24.2	50.2	29	3.7	18.7	39	55	15	79.2	72	144		7.2	645	69.7	5.88	3.08	3.67	5.55	5.95	187	2.45
AF64	2	69	0	4.79	6.2	24.7	34.6	21.4	8.3	23.9	27	65	15.6	56				8.8	443	9	3.85	0.92	2.06	4.98	7.93	19
AF65	1	0	1
AF66	1	58	1	4.61	6.1	37.3	33.5	26.9	3.8	1	30.5	56.6	6.2	60.4	61	236		8	297	85.5	4.26	0.64	2.89	4.59	5.97	124
AF67	1	29	1	5.38	6	12.8	46.8	26.1	3.8	17.1	1.2	17	13.1	72.9	53	171		8.9	301	72.8	4.88	0.79	3.27	4.68	5.18	157
AF68	1	60	1	4.66		39.3	35.3	21.5	5.1	17.3	60.6	35.1	12.2	56.8	7	208		5.8	295	71.2	4.22	1.69	2.51	4.53	4.32	122
AF69	2	43	0	4.87		11.8	35.6	30.9	2.8	10.9	6.2	15.5	8.1	66.5	55	151		4	251	51.4	3.67	1.22	2.25	4.24	5.42	215	5.77
AF70	1	74	0	6.04	6.1	28	47.8	26.5	4.6	17.5	31.4	35	12.9	74.3				5	343	65.1	6	1.32	3.22	1.4	5.79	188
AF71	1	76	1
AF73	2	45	1	5.32	5.6	29.5	36.1	21.4	2.2	9.8	7	24.4	7.6	64.8				5.6	379	48.8	4.06	1.07	2.53	4.34	4.46	279
AF74	1	75	0	8.22	8.3	17.1	39.9	22.2	4.7	23.7	15.2	32.1	19	62.1				5.5	428	80.6	3.83	2.49	2.1	5.07	5.96	211
AF75	1	62	0	6.57	5.87	23.3	42.9	25.2	1.4	7.2	28.2	23	5.8	68.1	137	182		6.1	332	63.5	5.67	0.89	3.66	4	7.37	194	2.09
AF77	1	82	1	6.68	5.29	32.9	37.6	25.7	2.5	8.7	44.2	39	6.2	63.3				5.4	369	78.2	4.47	1.66	2.83	4.17	5.11	278
AF78	2	55	1	5.13	5.5	35.3	39.8	33.8	18	41.99	26.4	158	23.9	73.6			3.67	6.6	449	47.9	2.54	0.47	1.22	3.7	5.2	113
AF79	1	53	1	5.37		22.7	40.8	27.2	4.7	19.3	29.6	25	14.6	68				5.8	314	79.4	4.84	0.9	2.67	5.18	4.62	179	1.01
AF80	1	67	0	5.19	5.3	20.3	42.6	22.5	2.6	8.9	32	56.7	6.3	65.1	95	154	118	7.3	387	74.4	5.04	3.32	2.85	4.63	4.55	205	0.3
AF81	1	33	0			33.2	43.5	20.1	1.8	8.4	71.8	24.3	6.6	63.6				5.3	238	7					5.1	8.36	361
AF82	2	16	1	5.01		26.7	41.7	24.2	3.1	15.3	6.6	18.7	12.2	65.9				8.4	334	79.6	3.69	1.08	1.8	2.98	3.73	241	0.84
AF83	2	71	0	5.05	6.4	34.4	39	26.3	3	8.8	41.7	38.2	6.8	65.3				5.3	159	65.1	4.25	0.98	1.71	3.6	9.09	262	3.41
AF84	1	35	1	4.9		15.8	47.8	21.1	2	9.2	30.1	67.2	7.2	68.9				5.2	526	65.9	6.38	2.15	4.26	5.06	9.08	305	3.83
AF85	1	59	1	5.06	5.3	20.3	42.9	21.9	4	21	11.8	23.6	17	64.8				4.8	333	72.2	4.21	0.67	2.53	4.47	3.93	198	0.9
AF86	1	48	0	7.02		12.3	36.5	20.9	3.4	13.5	20.9	26.7	10.1	57.4	75	15		5.6	341	65.3	2.93	0.97	1.57	4.56	4.35	16	1
AF87	2	36	1	5.66	5.2	27.2	45	28.6	2.2	10.4	56.2	26.3	8.2	73.6			0.653	5.6	254	48	5.3	1.9	3.1	4.54	6.88	27
AF88	2	56	1	6.1	6.2	18	44.3	25.8	3.5	18.8	16.9	23	15.3	70.1				4.3	295	64.1	5.65	1.17	2.85	4.63	4.97	194
AF89	2	54	1	5.02		70.1	41.3	24.9	3	11.5	144.6	81.6	8.5	66.2	65	252	0.53	3.9	346	51.5	3.65	1.18	1.98	4.72	5.75	324
AF90	2	70	0	5.21	5.5	16.9	38.4	26.4	2.5	11.1	14	13.9	8.6	64.8	101	107	1.2	5.4	197	51.3	5.2	1.05	2.59	4.05	5.83	263
AF92	1	80	1	7.26	6.5	21.7	21.7	30.6	3.2	13	30.6	49	9.8	67.5	46	264	2.28	9.1	796	112.5	4.25	3.17	1.77	4.26	9.49	187	15.54
AF96	1	74	1	4.54	5.4	17.9	33.6	22.6	4.3	16.4	11.4	18.1	12.1	56.2	47	136		7.8	243	75	3.89	0.46	2.17	4.17	4.84	113
AF98	1	70	1	6	6.5	15.8	39.5	30.2	8.9	31.6	17.6	23	22.7	69.7				9.1	291	77.6	4.56	0.67	2.43	4.44	5.49	169
AF99	2	51	0	6.51	5.28	24.9	44.7	29.4	3.2	12.7	24.3	16	9.5	74.1	39	183		4.8	269	53.1	6.08	1.41	3.3	4.58	3.92	103
AF100	1	45	1	5.15	5.2	18	45.8	24.4	3.3	13.8	14.7	18	10.5	70.2	183	196	1.51	5	319	77.2	4.33	0.78	1.97	4.22	7.26	236	0.2
AF101	1	58	0	8.71	5.4	16.6	41.2	24.5	3.2	12.9	23.2	3	9.7	65.7				6.7	409	80.7	4.55	1.37	2.61	4.15	5.57	223
AF102	2	79	0	6.26	5.2	17.1	35.7	32.8	1.2	2.7	20.2	14	1.5	68.5			4.17	11.8	332	122.1	5.22	1.92	2.04	2.4	5.1	189	0.4
AF103	1	38	0	5.64		25.2	37.6	18.8	5.3	24.2	32.7	64	18.9	56.4	57	202	＜0.3	4.5	503	84.7	4.06	1.07	1.99	5.61	6.74	176	0.368
AF104	2	78	0	6.19	5.7	20.3	40.8	26.5	2.3	9.5	17.3	18	7.2	67.3			0.655	5.2	244	46.8	4.79	1.27	2.62	3.91	5.17	192	1.57
AF105	1	74	1	4.74	5.4	41.1	32.2	21.8	6	19	54.6	57.2	13	54				5.5	303	90.5	3.69	0.46	1.7	3.14	6.09	126
AF108	2	78	1	5.43		32.3	41.4	18.8	5.2	20.5	41.6	32.3	15.3	60.2	4	203	<0.3	6.3	391	55.7	3.97	0.53	2.02	2.96	6.12	316
AF109	2	79	0	7.73	7.1	27.6	45.4	30.5	2.3	7.8	10.8	23.7	5.5	75.9				5.6	335	56.5	6.12	1.14	3.32	4.26	5.48	238
AF110	2	69	0	5.25	5.6	28.2	35.3	32.8	2.1	9	10.4	13.1	6.9	68.1				7.5	305	55.9	5	1.09	2.86	4.49	6.59	228
AF115	1	65	1	5.57		24.1	41.6	24.9	3.9	13.9	18.3	41	1	66.5				4.3	367	62.8	4.29	1.32	2.5	4.49	5.11	203
AF119	2	59	0	5.7		29.6	44.5	29.9	1.5	9	27.1	35.5	7.5	74.4				5.7	43	52.2	6.63	1.31	3.53	5.04	5.17	174
AF120	1	58	1	6.41	6	28.6	42.7	27.3	2.5	14.8	24.5	27.9	12.3	7				6.1	416	61.8	4.31	2.54	2.3	4.3	5.85	144
AF121	1	36	1			48.9	41.8	30.3	3.8	19.7	64.8	120.1	15.9	72.1			0.361	6	438	72.4	3.79	1.45	1.92	4.56	6.12	197	8.22
AF122	2	82	1	6.67	6.2	25.4	39.1	25.4	2.8	8	19.4	21	5.2	64.5			<0.3	4.5	368	79.8	2	0.84	0.84	3.74	4.61	173
AF124	1	60	1	5.34	6.4	25.9	38.3	25.2	4.1	31.5	19.3	18.4	17.4	63.5				8.4	341	69.5	5.08	1.96	3.06	5.51	6.09	204
AF125	1	36	0	4.99	5.6	36.5	44.8	30.9	1.8	12.4	56.7	55.6	10.6	75.7	11	153	<0.3	4.2	32	59.6	5.32	1.78	3.09	5.38	7.25	273	2.13
AF126	1	29	0	4.69	5.2	31.3	45.5	19.9	2.4	9	59.1	22	6.6	65.4	133	155		4.5	353	53.4	3.52	2.08	1.66	4.47	6.38	148	0.139
AF128	1	61	0	5.78	6.5	25.2	34.7	31	1.4	7.6	15.4	20.6	6.2	65.7	82	127		7.9	541	112.8	4.23	1.28	2.46	4.35	6.09	175	3.304
AF129	2	67	0	11.52	8.3	23.4	43.7	25.4	2.7	13.8	2	23	11.1	69.1	19	107		7.4	229	51.9	4.39	1.68	2.8	4.76	8.21	309	0.85
AF130	2	35	1	4.33	5.3	34.5	40.3	25.9	2.8	17.2	28.9	17.1	14.4	66.2	103	235	<0.3	5.3	25	50.3	5.66	0.73	3.53	3.38	4.55	123
AF132	1	64	1	5.31	5.4	53.9	44.9	31.1	5.4	15.6	67.6	35	10.2	76				7.9	434	61.6	1.76	0.71	0.56	4.18	4.94	144
AF133	1	54	1	3.8	5.5	24.4	41.1	22.6	3.2	13.3	25.2	22	10.1	63.7	72	189		5.2	374	73.7	4.8	1.19	2.57	4.98	7.25	114	0.56
AF134	2	52	0	4.35	11.9	58.6	37.4	26.5	1.4	8.3	70.2	35.6	6.9	63.9				5.9	308	44.6	4.33	2.09	2.47	4.9	5.41	245
AF136	1	43	0	5.08	5	23.9	40.3	18.5	1.8	8.1	33.2	99	6.3	58.8	52	154	0.801	4.2	415	61	5.19	1.73	2.91	4.75	5.26	191	0.87
AF137	1	73	1	4.73	5.6	23.5	37.4	28.2	2.6	13.2	19.5	21.9	10.6	65.6				5.4	418	88.5	5.31	1.95	3.42	4.79	5.19	209
AF138	1	55	0
AF139	1	57	1	8.89	9.5	19.4	43.8	32.8	3.1	14.1	24.8	61	11	76.6			1	7	39	79	4.27	3.87	2.2	4.92	6.26	194
AF142	1	40	1		4.8	35.1	37.5	24.2	4.9	17.4	42.8	65	12.5	61.7			2.58	6.9	485	125.2				5.84	7.17	191	18.21
AF143	2	61	1		5.3	42.5	38.6	34.1	6.5	23.6	35	33.2	17.1	72.7	78	186		5.5	452	58.7	3.76	0.8	2.21	4.45	5.35	1
AF145	2	60	0	10.8	7.3	34.2	42.3	36.2	4.7	17.9	20.6	44	13.2	78.5				3.3	199	49.5	7.6	5.98	2.82	4.26	6.52	234
AF146	2	69	0	5.74	5.5	32.2	41.1	30.7	2.3	10.5	24.4	30.5	8.2	71.8	57	162	0.427	4.8	358	54.7	5.51	1.51	3.58	4.64	5.23	181	7.69
AF147	1	59	0		4.9	19.7	36.6	25.6	7.4	24	8.1	14.1	16.6	62.2	98	25	2.87	3.5	43	52.1	2.88	0.91	1.35	4.98	5.55	124
AF152	1	50	1	5.49	6.4	59.6	47.7	26.6	3.3	15.5	63.1	29	12.2	74.3				4.8	403	79.5	3.97	1.51	2.18	5.41	8.6	206
AF154	1	62	0	7.96	9	22.7	46.4	22.2	5.7	22.3	30.9	29.9	16.6	68.6				6.4	286	58.5	3.9	1.38	2.04	5.29	4.94	214
AF155	1	58	0	6.36	5.4	36.5	43.5	32.2	10.5	45.4	45.7	13	34.9	75.7				3.6	272	38.4	7.68	1.24	4.77	4.98	3.7	275
AF156	1	51	1	5.57	5.5	16.5	4	30.2	2	7.7	14.5	17	5.7	70.2				7.2	435	101.7				4.95	5.68	162	0.52
AF157	1	56	1	5.19	4.9	18.6	39.6	25.2	4.4	15.6	22.6	100.9	11.2	64.8				4.3	396	67.2	4.48	2.15	2.45	4.63	4.5	144
AF158	2	52	1	5.21	5.1	49.6	48.1	26.5	3.7	14.1	20.7	23.8	10.4	74.6	144	182	9.48	7.1	464	53.9	5.14	1.25	2.85	4.7	4.34	238	0.13
AF159	1	84	1		7.3	28.8	38.2	31.8	12	19.9	15.9	53.8	7.9	7				5.5	22	74.8	2.01	0.63	0.76	3.35	4.38	105
AF160	1	65	0	7.88	5.1	51.8	37	31.8	9.3	32.9	72.9	77.2	23.6	68.8	44	13	0.397	7.2	504	91.6	3.11	0.75	1.61	4.43	6.83	104
AF161	2	61	1		5.8	149.3	35.8	21.7	6.8	19.7	172.1	55	12.9	57.5			1.36	5	294	65.5				4.41	4.4	158	1.22
AF163	2	62	1	5.28		26	30.8	27.1	5.2	15.4	26	17	10.2	57.9	278	543	38	7.07	316	53.1	4.59	1.51	3.32	4.23	9.56	458	90.47
AF164	1	75	1	5.09	5.72	21.5	42.2	26.3	3.2	18.2	7.9	26	15	68.5	95	208		6.7	289	65.2	5.77	1.62	3.91	5.2	7.44	189
AF166	1	70	0	4.94		32.9	30.7	25.2	6.4	17	31.6	94.1	10.6	55.9	22	128		6	258	68.7	3.35	0.42	2.03	3.86	5.81	143	4.46
AF167	1	52	1	12.03	9	17.9	43.9	27	4.1	19.5	16.8	22	15.4	70.9	155	17		5.4	378	89.2	3.65	0.97	2.16	4.73	7.62	252	2.46
AF168	1	73	1	5.26	5.77	26.6	32.7	26.8	6.4	26.2	23.8	18	19.8	59.5				7.8	372	111.2	4.13	1.02	2.25	4.18	5.34	141	2.83
AF169	1	65	0	8.02		22.9	36.1	31.6	2.9	12.1	60.4	64	9.2	67.7	47	146		6.2	298	78.6	4.2	2.32	2.52	4.57	7.62	164
AF171	1	79	1	6.23		24.7	34.2	24.2	9	26.8	26.4	27.7	17.8	58.4			1.08	6	273	87.3	2.54	0.94	0.89	4.67	12.23	137
AF172	1	74	1	7.11	5.4	18.9	41	26	3.6	12.1	16.4	36.6	8.5	67				5.6	279	77.6	2.75	0.64	1.23	3.96	6.28	9	0.28
AF174	1	58	1	5.88		31.2	46.1	30.1	1.3	8.9	44.7	70.7	7.6	76.2				6.9	722	95.7	5.92	5.24	2.68	5.1	7.24	272	3.4
AF175	1	77	0	7.45		14.3	38.9	23.1	2.6	13.8	9.1	31.8	11.2	62				5.1	343	75.9	3.21	1.5	1.8	4.81	5.27	153	1.65
AF176	2	81	0	13.03	7.7	32.4	32.5	31.2	1.7	7.1	2	31	5.4	63.7				9	368	74.3	3.81	1	2.32	3.22	8.62	202	0.37
AF177	1	72	0	4.52	6.2	40.8	37.6	26.2	3.8	11	40.4	53.3	7.2	63.8				8.8	512	116.8	3.49	1.33	1.59	4.45	6.48	209	13.45
AF178	2	58	1	4.99	6.21	19.5	40.7	28.4	6.2	3	19.9	24.2	23.8	69.1				3.4	154	39.4	5.73	1.08	3.98	3.8	5.54	208
AF180	2	70	1	5.06	6.3	20.4	41.4	28.2	3.6	14.8	15.8	15.6	11.2	69.6				5.2	462	66.5	4.08	1.73	2.22	4.7	7.03	205
AF181	1	65	0	4.51	5.6	20.9	37.5	24.7	5.9	20.9	18.1	17.6	15	62.2				6.4	23	67.5	2.05	1.03	0.77	4.44	4.61	109	0.39
AF182	1	55	1	5.92		66.5	41.8	29.3	6.5	23.7	122.3	53.8	17.2	71.1				9.8	321	93	3.99	1.7	2.49	5.26	7.62	187
AF183	2	72	1	6.38	8.2	25.5	40.7	32.1	2	7	29.5	40.8	5.7	72.8				7.4	391	68.3	3.78	2.32	2.29	5.36	11.51	372	3.66
AF190	2	77	1	16.03	9.3	28.2	39.1	25.6	5.3	17.7	22.6	16	12.4	64.7				5.6	179	74.5	3.99	1.03	2.39	4.49	6.54	195
AF193	1	72	0	4.17	5.7	16.2	34.5	23.5	4.3	13.3	13	19.5	9	58	82	161	1.68	4.6	165	63.3	2.82	0.71	1.6	4.7	4.49	165	0.67
AF194	1	64	0	4.84	5.3	17.9	37.8	27	5.9	15.6	9.7	59.6	9.7	64.8				7	501	95.9	2.37	0.59	1.06	3.95	5.86	174	0.82
AF196	1	72	0	4.72	6	18.6	38.5	24.7	4.1	13.8	19.7	18	9.7	63.2	158	182		7.4	356	89.3	2.58	1.43	1.46	4.65	8.35	187
AF198	1	55	0	5.69	5.5	29.1	47.1	24.7	3.6	12.9	34.5	61	9.3	71.8				5.8	427	89.7	4.12	2.91	2.05	4.79	7.06	158
AF200	1	69	0	7.62		25.6	43.4	26.4	2.9	12.1	32.3	34.3	9.2	69.8				3.5	321	63.5	4.73	0.71	3.36	5.06	4.12	191
AF203	1	65	0	5.87		21.2	37.3	23.9	4.4	18.5	22	24.1	14.1	61.2				4.7	401	81.1	2.88	2.06	1.41	4.71	8.28	228	0.262
AF207	2	46	1	4.94	5.3	19.9	41.3	18.7	5.4	23.4	18.9	57.5	18	6			1.16	7.3	294	57.4	3.34	0.72	1.19	4.42	8.23	292
AF209	1	70	0	4.81	5.36	15.2	36.9	18.9	2.5	7.6	13.9	24.2	5.1	55.8				8.6	274	90.7	3.88	2.08	2.45	3.45	5.59	141
AF210	1	56	0	4.79	6.3	15.8	42.2	17.9	1.3	6.5	17.9	18.2	5.2	60.1				7	344	76.2	5.55	1.56	2.72	4.53	7.2	218
AF211	1	53	0	22.01	8.66	15.9	41.7	24.2	2.9	12.7	20.9	31	9.8	65.9				7.4	403	67.6	3.77	2.71	2.06	4.92	5.5	19
AF212	2	72	0	6.9	6.4	39.9	41.7	24.7	6.5	23.2	37.9	163	16.7	66.4				6.5	32	56.3	4.26	1.08	1.94	4.37	7.35	158
AF213	1	79	1	6.23		24.7	34.2	24.2	9	26.8	26.4	27.7	17.8	58.4			1.08	6	273	87.3	2.54	0.94	0.89	4.67	12.23	137
AF214	1	64	1	5.77	5.5	82.7	45.8	23.7	2.9	9.2	141.9	36	6.3	69.5				6	279	59.1	4.53	4.24	1.59	4.47	5.64	192
AF216	2	66	1	8.02	7.5	29.6	32.9	27.4	5.8	16.3	14.2	39	10.5	60.3				3	347	51.9	2.52	0.63	1.17	3.97	4.39	116	0.285
AF217	1	80	0	5.32	5.8	51.4	30.7	18.5	3.3	11.3	33.7	6	8	49.2				4.8	322	68.5	3.94	1	2.45	3.47	6.76	169
AF219	1	57	1	9.76	7.6	23.4	42.7	25.6	5.7	25.2	26.6	32	19.5	68.3				6.4	415	76.6	4.78	1.8	2.51	5.25	9.35	366
AF221	2	66	1	5.85	6.9	43.3	40.4	23	5.4	22.6	37.7	48	17.2	63.4			1.75	9.2	305	57.8	4.99	1.24	2.52	4.98	4.24	237	0.5
AF222	1	70	0	6.53	5.7	30.7	45.1	27	5.8	20.8	33.8	28.5	15	72.1				7.2	416	96.6	3	0.62	0.93	4.99	7.87	224
AF223	1	68	0	4.54	5.5	17.4	39.4	19.8	3.5	15.7	18.2	31.3	12.2	59.2	115	174	＜0.3	8	377	9	4.57	1.1	2.65	5.1	5.43	144
AF224	1	85	0	4.88	5.2	50.7	34.9	20.9	5.6	19.9	57.8	29.9	14.3	55.8	188	213	3.81	6.4	283	72.3	2.81	0.48	1.16	4.33	6.85	14
AF225	2	66	0	5.59	5.8	16.4	43.9	29.8	2.9	11.8	18.3	27	8.9	73.7	125	161	1.13	6.1	42	60.7	29.8	1.15	1.75	4.22	6.1	288
AF226	2	65	0	4.01	5.4	11.2	37.7	31.6	5.5	24.8	12	24.9	19.3	69.3	49	155	＜0.3	4.3	247	76.3	3.65	0.8	1.87	4.38	6.81	217
AF227	1	79	1	6.05	6.5	2	46.1	22.5	8.2	21.4	17.8	39	19.2	68.6	74	202	4.76	8.6	459	90.8	3.1	1.05	1.19	6.11	8.13	196
AF228	1	55	0	8.16	6.9	18.4	48.1	29.2	2.4	12.8	19.5	32	10.4	77.3	62	19	0.462	4.9	251	47.1	5.19	2.04	2.63	4.12	4.52	246
AF231	2	80	1	5.38	6	47.1	37.8	25.9	6.6	28.3	6	123.5	21.7	63.7	47	179	0.471	3.8	339	53.4	3.37	0.96	1.74	3.83	5.47	287
AF232	2	60	1	10.46	6.8	52.2	46.3	30.7	4.6	21	57.3	81.4	16.4	77	43	234	0.524	8.1	331	56.4	3.74	1.25	2.03	4.51	5.61	233	4.74
AF233	1	55	0	5.92	6.3	17.2	42.5	20.2	4.9	17.9	12.2	17.4	13	62.7				5.3	203	65.8	2.38	0.75	1.11	4.44	4.96	152	0.408
AF234	1	79	0	5.6	5.7	30.1	44.3	22.4	5.9	20.2	35.7	47	14.3	66.7			＜0.3	8.7	465	99				5.1	4.98	12
AF235	2	81	1	5.03		22.8	43.4	29.4	1.1	5.1	22.3	16	4	72.8				5.4	323	58				4.48	4.49	198
AF236	2	72	0	5.29	5.7	27.5	42.7	33.1	1.8	8.7	17.8	38	6.9	75.8				5	121	61.3	3.68	1.75	2.1	3.71	4.24	232
AF238	1	68	0	5.16		25.1	44.1	26.1	1.7	9.5	34.1	31	7.8	70.2	188	169		4.6	374	59.9	3.79	2.78	1.05	4.14	5.46	142
AF239	2	37	0	10.21	7.4	24	38.8	23.4	2	8.2	24.4	19	6.2	62.2	93	151	2.45	7.3	386	40.7	3.5	2.12	1.43	3.81	7.92	29	0.172
AF240	1	57	1	6.83		20.7	36.2	29.6	4.5	14.4	15.7	169.3	9.9	65.8			＜0.3	7.5	383	71.4	2.58	1.25	1.08	5.23	8.2	194
AF241	1	74	0	6.64	5.6	28	41.9	23.3	4.5	21.8	10.9	19.2	17.3	65.2				4.3	324	75.2	4.33	0.57	2.1	4.19	4.16	145
AF243	2	66	1	7.12	6.4	24.6	44.4	23.5	3.4	12.8	19.9	25	9.4	67.9				5.3	285	44.3	3.44	0.76	1.85	3.28	9.5	166	38.64
AF244	1	64	0	5.35	5	31.6	52.2	29.1	3.8	15.8	62	38	12	15.8			0.45	5.8	445	67.3	3.92	1.02	2.14	5.05	4.57	103	1.75
AF246	2	59	0	7.52	5.8	25.4	41.8	30.7	1.1	5.9	19.3	24.6	4.8	72.5	123	18		3.6	283	54.9	4.31	1.65	2.56	4.67	5.14	141
AF247	2	76	0	5.89	6.8	31.9	32.4	19.1	1	6.4	13.3	26.5	5.4	51.5	151	274	6.92	4.5	501	61	6.03	1.18	3.57	3.83	6.76	253
AF248	2	78	1	5.22	5.4	21.8	35.6	35.2	1.6	5.6	13	52	4	70.8				5.8	425	92.1	3.39	1.7	1.86	3.87	5.94	186
AF249	2	59	0	5.2	5.9	24.5	42.6	29.3	2	9.5	26.1	31	7.5	71.9				3.5	377	52.5	3.17	1.18	1.44	3.77	5.11	139
AF252	2	75	0	5.68	5.7	23.7	44.5	31.6	2.6	10.9	21.4	2	8.3	76.1	66	181		4.8	424	62.1				4.72	6.28	169	1.99
AF253	1	69	0	5.46	5.4	43	39.2	24.2	3.6	1	72.4	24	6.4	63.4				6	289	77.5	3.6	1.66	1.72	4.85	7.89	135
AF256	1	72	0	4.83	5.1	33.3	44.3	28.1	4.8	20.3	23.3	24.7	15.5	72.4			2.7	3.5	406	73	28.1	0.69	1.45	4.75	5.21	14	0.51
AF257	1	78	1	6.51	5.9	17.7	29.6	27.9	6.7	20.1	10.6	47	13.4	57.5				4.5	408	70.3	3.35	0.97	2.02	4.33	6.73	151
AF258	2	67	1		6.5	24	4	30.9	4.2	16.1	13.8	20.4	11.9	70.9	67	245		10.4	579	74.9	3.7	1.72	1.99	4.65	5.13	195
AF259	1	74	1	4.97	6	21.7	31.4	23.3	8	18	34.7	16.4	1	54.7	45	219	0.834	7.6	315	97.7	2.43	0.73	1.39	5.07	6.75	266
AF260	1	62	0	9.97	6.3	21.1	39.8	27.2	4.8	16	15.9	21	11.2	67				6.8	469	99.4	3.76	1.22	2.03	4.7	4.27	176
AF261	2	58	1	15.12	8.2	29.9	43.4	29.7	2	5.6	38.1	79	3.6	73.1				14.9	394	163.5	5.65	1.94	3.11	5.22	7.77	354
AF262	2	72	1	5.56	6.2	26.5	35.8	21.6	2.8	9.7	27.9	46.9	6.9	57.4			0.768	8.2	601	106.4	3.61	0.78	1.88	3.92	8.23	252
AF264	2	70	1	5.18	4.5	39.3	33.2	33.3	11.7	33.8	18.5	14	22.1	66.5			2.53	6	498	57.7	4.33	0.93	2.08	4.31	5.5	178
AF265	2	73	1	5.53	5.68	14.6	32.7	20.6	1.9	0.4	6.5	34.7	7	53.3				4	265	45.9	4.57	0.95	2.59	3.29	14.15	203
HC213	1	29		5.89		13	52.5	24.5	4.79	14.65	16	29	9.9	77				5.28	474	107	4.94	2.72	3.34	5.41	6	222
HC214	1	29		4.8		22	47.4	30.8	8.88	21.03	19	18	12.1	78.2				5.06	460	72	3.87	1	2.59	5.45	7.4	230
HC215	1	32		4.53		20	47.2	24.7	5.99	13.81	17	21	7.8	71.9				4.27	411	96	4.16	0.73	2.76	5.09	8.2	305
HC216	1	33		5.42		17	49.4	26.3	5.4	10.33	21	157	4.9	75.7				3.66	430	76	4.22	0.48	2.61	3.92	3.1	385
HC219	1	36		6.01		31	51.4	29.1	2.69	3.86	41	22	1.2	80.5				5.97	496	70	5.07	3.06	2.78	4.98	5.7	298
HC220	1	36		5.82		13	53.9	22.7	6.01	14.22	19	37	8.2	76.6				5.51	540	103	6.67	1.52	4.73	5.3	7.7	233
HC221	1	38		5.21		37	50	27.3	7.73	18.6	49	28	10.9	77.3				3.27	287	62	6.02	1.81	4.26	5.1	4.9	221
HC222	1	40		5		21	52.5	23.6	8.75	18.39	15	14	9.6	76.1				5.31	410	94	4.08	0.93	2.47	5.18	4.8	192
HC224	2	36		4.59		17	45.2	30.9	2.08	4.38	12	18	2.3	76.1				4.12	181	57	4.28	1.17	2.71	4.59	5.4	253
HC225	2	37				20	50.3	26.5	4.45	13.07	21	24	8.6	76.8				4.65	251	52	4.48	1.61	2.59	4.34	5.1	213
HC226	1	43		5.12	6.03	12	48.7	28.2		9	14	29	4.8	76.9				6.3		89	5.31		3.64	4.83	6.9	190
HC227	1	44		5.3	5.48	17	46.4	25	4.97	13.7								5.01	413	79		1.54	3.05	4.84	6.3	201
HC229	1	48		4.08	5.5	32	48	26.9	6.04	15.44	22	50	9.4	74.9				4.46	530	89	4.37	2.25	2.71	4.85	6.8	249
HC230	1	49		6.74		21	50.9	23.9	5.13	9.43	21	10	4.3	74.8				4.81	411	59	2.79	0.49	1.23	4.39	6.4	266
HC232	1	50		5.51		20	49.1	31.8	7.31	19.12	24	31	11.8	80.9				3.78	507	83	6	1.27	4.36	5.55	4.7	211
HC234	2	43		4.75	5.22	20	45.2	26.8	4.75	10.43	13	13	5.7	72	86	174		4.68	334	61	4.49	1	2.53	4.1	4.9	229
HC235	2	45		4.83		16	46.5	22.3	4.43	12.22	12	6	7.8	68.8				3.24	201	50	5.1	0.82	3.15	4.1	6.9	281
HC236	2	46		7.04	6.56	18	47.3	28.6	4.03	9.97	15	21	5.9	75.9				5.13	250	57	5.14	1.55	3.34	4.74	8.4	235
HC237	2	46		5.14	5.2	19	47.2	31.4	4.98	12.21	17	11	7.2	78.6				3.63	309	61	3.84	2.17	2.22	4.22	7.91	230
HC239	2	49		6	5.22	26	47.7	24.8	2.04	3.85	31	12	1.8	72.5	96	238	10.8	4.9	273	52	5.65	0.77	3.61	3.95	6.2	250
HC240	2	50		5.12	5.6	17	48.6	28.2	3.63	9.97	9	9	6.3	76.8				4.77	374	64	4.97	1.52	3.16	4.19	4.4	187
HC241	1	51		5.09		24	46	19.5	6.57	15.36	29	24	8.8	65.5				5.4	399	72	5.14	0.96	3.17	5.12	7.2	140
HC242	1	52		5.68	5.77	37	49.7	23.5	5.84	15.33	52	35	9.5	73.2				6.66	410	85	4.78	6.22	1.52	4.66	4.7	177
HC244	1	53		4.83	5.31	17	44.4	21.4	2.41	5.35	13	15	2.9	65.8				4.56	327	63	4.56	1.91	2.56	5.14	6	240
HC246	1	53		5.79	5.22	43	50.9	26.8	4.84	13.58	18	19	8.7	77.7				6.15	383	112	4.86	1.29	2.83	5.02	6.9	248
HC247	1	53		5.16		17	45.6	18.7	5.58	12.38	11	11	6.8	64.3				5.97	253	72	3.98	0.79	2.48	4.15	4.9	192
HC248	1	53		5.16		11	44.4	27.7	3.8	8.65	11	19	4.8	72.1				4.96	269	75	3.08	0.49	1.77	4.42	9.5	331
HC249	1	54		5.49	5.8	22	49.1	22.9	9.69	29.05	21	60	19.4	72				5.93	394	78	5.41	2.1	3.7	5.39	6.1	252
HC251	1	55		5.6	5.21	15	45.8	32.2	6.32	16.24	11	37	9.9	78				5.01	338	81	4.42	3.19	2.14	4.61	6.2	216
HC252	1	55		5.07				21.3	6.55	22.35	27	30	15.8	70.4				4.19	459	109	3.69	2.49	1.72	5.08	7.4	125
HC255	1	55		5.01		29	44.9	28.7	2.54	5.46	25	26	2.9	73.6				6.12	412	83	4.11	3.03	2.59	5.21	7.8	248
HC256	1	56		5.14		18	48.7	21.9	6.78	14.55	19	33	7.8	70.6				3.95	403	89	4.77	1.41	2.64	4.91	7.6	309
HC257	1	56		6.74	6.4	57	48.6	31.9	8.46	15.23								4.16	495	83		2.76	2.65	4.71	8.2	188
HC258	1	56		6.08		25	45.2	29	2.42	8.32	25	26	5.9	74.2				5.02	288	79	4.43	1.57	2.95	4.47	5.8	201
HC259	1	57		5.92	6.4	20	48.3	23.5	3.44	8.15	13	19	4.7	71.8				4.93	423	92	5.06	1.22	3.15	4.98	7.5	119
HC260	1	58		6.04				25.8	4.26	10.45	26	56	6.2	70.9				4.95	425	82	6.6	12.11	1.53	4.36	4.3	179
HC261	1	59		5.45	5.9	17	45.8	22.3	6	15.27	17	21	9.3	68.1				5.81	314	71	4.93	1	3.13	4.68	5.6	177
HC262	1	59		6.71		12	46.7	25.4	5.59	0	18	32	7.5	72.1					344	85	5.83	1.53	4.08	5.04	6.4	291
HC263	1	59		5.39	5.4	26	47.4	26.3	2.83	6.26	30	11	3.4	73.7				8.26	335	80	5.44	0.58	3.47	4.25	6	271
HC264	1	60		7.59		58	48.3	26.3	11.07	23.37	84	51	12.3	74.6				5.49	430	77	4.21	1.04	3.02	5.25	4.4	152	3.26
HC266	2	51		5.23	5.76	28	40.6	29.6	2.11	4.7	19	14	2.6	70.2				6.66	252	68	3.89	0.58	2.3	4.13	4.9	249
HC267	2	52		5.06		22	48.3	32.7	3.31	7.83	35	14	4.5	81				3.89	420	60	6.29	1.21	4.3	4.66	5.9	239
HC269	2	55		6.08		33	48.9	29.5	4.4	8.39	52	90	4	78.4				4.82	310	54	4.95	1.12	3.52	4.78	6.1	315
HC270	2	55		5.59	5.7	32	48.4	23.5	3.36	7.92	51	132	4.6	71.9	73	201		6.27	343	62	4.09	2.04	2.37	4.1	5	172	0.89
HC271	2	56		5.6	5.59	15	48.8	26.3	5.85	13.12	9	15	7.3	75.1				3.38	258	47	4.53	1.8	2.67	4.15	4	256
HC272	2	56		5.25	5.29	15	43.9	34.4	3.72	8.47	11	10	4.8	78.3				2.92	239	62	4.27	1.03	2.43	4.53	6.8	206
HC274	2	59		5.41	5.7	39	45.3	31.6	4.51	11.43	68	71	6.9	76.9	137	253		6.62	358	59	5.41	2.51	3.84	4.42	6.1	294	1.16
HC275	2	60		4.67		16	47	22.8	5.03	0	18	15	6	69.8					203	47	4.15	1.32	2.7	4.12	5.3	165
HC276	2	60		5.51	5.15	20	48.8	28.8	5.5	11.18	10	12	5.7	77.6				7.34	276	78	4.73	0.76	2.68	4.47	6.3	235
HC277	1	61		4.64	5.41	20	46.6	30.3	3.32	13.85	13	22	10.5	76.9				5.13	517	86	4.81	2.11	3.16	5.41	9.9	177
HC278	1	64		5.78	5.73	25	48.4	26.5	4.92	12.49								4.41	215	67		1.52	2.61	4.87	5.6	254
HC279	1	65				19	46.3	26.6	4.84	10.26	9	16	5.4	72.9				5.29	291	79	5.09	0.88	3.27	4.78	6.1	193
HC283	2	61		4.83	6	22	44.5	24.4	3.12	6.52	21	11	3.4	68.9				4.43	249	64	5.91	1.77	3.61	4.1	3.9	237
HC285	2	66		5.47		26	50.3	28.2	4.4	9.88								5.94	356	65		2.43	3.74	4.58	4.6	215
HC286	2	66		6.52	6.41	26	42.9	31.7	4.96	9.88	18	46	4.9	74.6				2.71	345	53	4.34	2.51	2.65	4.96	8.1	236
HC287	2	68		5.77		17	49	23.8	3.59	9.24	9	6	5.7	72.8				5.01	172	52	4.93	1.35	3.15	3.9	5.2	227
HC289	2	69		5.72	6.81	23	49	34.4	7.61	16.15	20	18	8.5	83.4				5.17	290	56	2.97	1	1.21	4.21	6.6	307	0.28
HC290	2	70		5.1	5.87	23	41.4	30.9	4.46	10.69	14	13	6.2	72.3				6.5	208	58	3.32	1.05	1.87	4.53	8.2	292
HC291	1	67		5.57		20	49.3	24.2	4.52	12.67	21	18	8.1	73.5				3.75	400	62	6.16	1.36	4.42	4.68	3.63	202
HC293	1	69		5.55	6.2	23	48.3	23.7	3.99	7.66	30	30	3.7	72				5.72	476	84	4.28	1.68	2.76	4.97	6.5	219
HC294	1	70		5.51	5.62			29.7	5.62	14.78								5.42	357	88		0.82	1.93	5.04	5.2	249
HC295	1	70		5.09	5.32	26	50.2	26.3	4.62	12.24	18	20	7.6	76.5				7.16	366	86	5.28	1.04	3.16	4.61	4.8	261
HC296	2	70		5.05	5.24	14	43.8	27.2	4.35	8.86	10	15	4.5	71				5.41	377	59	4.49	2.37	2.48	4.38	5	287
HC298	2	79		5.05				31.6	5.42	11.56	19	17	6.1	81				4.33	436	66	4.56	1.86	2.26	4.63	4.5	175
HC300	1	79		5.47		38	51.1	24.5	6.09	13.74	36	59	7.7	75.6				3.16	341	74	5.55	3.32	3.49	4.94	6.1	204
HC301	2	78		5.6		14	47.9	23.5	9.49	22.16	10	15	12.7	71.4				5.92	316	59	4.4	2.02	2.55	4.2	6.3	205
HC302	1	78		5.49		22	50.4	27.6	5.8	0	25	22	7.8	78					340	73	4.47	1.89	2.99
HC303	1	79		4.66		15	45.8	26.9	5.34	14.21	17	14	8.9	72.7				6.78	294	80	3.96	0.97	2.34	4.73	6.6	247
HC304	1	74		5.38		16	49.8	22.3	6.97	16.51	12	21	9.5	72.1				5.47	383	88	4.66	3.05	2.67	4.86	6	216
HC305	1	74		5.38		23	44.8	24.5	3.86	9.2	34	34	5.3	69.3				3.44	380	81	3.79	1.9	2.19	4.94	5.8	215
HC307	1	75		5.19		32	47	26.7	8.32	18.73	48	14	10.4	73.7				4.95	293	87	3.58	0.97	2.51	4.8	5.6	196
HC308	1	75		5.32	5.9	21	50.4	18.4	4.73	11	46	402	6.3	68.8				4.01	421	81	5.18	2.41	3.39	4.66	7.9	301
HC309	1	76		5.09		23	43.9	23.8	4.23	7.3	28	54	3.1	67.7	186	189		5.07	488	76	3.88	1.55	2.26	4.46	4.6	223	0.67
HC310	1	78		4.91	5.41	20	46.8	25.3	3.6	9.61	16	31	6	72.1				4.52	436	65	4.22	2.23	2.61	5.06	6.3	210
HC311	1	74		5.69	6	60	45.6	27.4	10	18.11	73	53	8.1	73				5.03	430	82	4.04	1.5	2.07	5.07	6.4	190
HC313	1	72		6.54	7.2	28	49.9	21.6	4.15	11.03	23	29	6.9	71.5				4.49	414	60	4.87	2.55	3.09	4.74	7.1	260
HC314	1	73		5.52		23	47.6	25.8	5.05	14.38	17	18	9.3	73.4				6.88	322	72	4.73	1.65	3.1	4.68	6.2	269
HC316	1	73		4.64	5.25	18	42.3	20.8	4.56	10.49	12	22	5.9	63.1	63	247	21.3	4.06	345	91	2.55	1.13	1.02	5.04	8.9	186	0.79
HC317	1	74		5.53		20	50.4	24.3	6.35	13.33	34	39	7	74.7				4.67	392	85	5.51	1.36	3.65	5.06	5.4	190
HC318	1	78		5.63	6.3	18	48.1	26.4	7.77	22.03	19	19	14.3	74.5	77	202		6.58	340	84	4.99	2.67	3.14	4.38	5.6	200	0.9
HC319	1	78						24.3												76			3.01
HC320	1	73		5.05		18	48	30.3	4.05	11.18	15	31	7.1	78.3				4.9	543	106	4.66	1.46	3.17	5.34	5.6	214
HC321	2	73		6.43		16	47.5	28.3	3.01	6.64	16	39	3.6	75.8				5.5	341	81	6.47	3.33	4.35	4.61	7.4	245
HC322	2	65		5.14		13	46.8	22.5	4.44	8.29	8	10	3.8	69.3				3.7	247	79	5.34	1.26	2.79	4.36	4.2	190
HC323	1	65		4.71		20	41	34.5	3.43	7.72	20	13	4.3	66.2				6.28	328	68	4.34	0.84	1.76	4.99	5.4	245
HC324	1	59		5.07		15	50.8	27.5	12.8	26.7	22	20	13.9	78.3				4.82	440	84	4.91	0.89	3.13	5.39	6.1	189
HC325	2	61				19					10													4.69	5.4	171
HC326	2	59		5.34	5.62	21	47.2	25.6	2.74	4.03	10	9	1.3	72.8				4.52	190	59	3.39	0.55	1.72	3.98	4.73	255
HC327	1	58		4.66	5.4	23	48.2	20.9	3.83	9.57	17	24	5.7	69.1				4.53	387	86	4.96	2.38	2.94	4.41	6.6	211
HC328	2	61																						3.78	4.7	272
HC329	1	55		5.07	5.68	22	39.3	23.3	4.77	10.51	22	12	5.7	62.6	89	210		4.55	411	84	4.88	1.34	3.03	5.19	4.5	194	1.54
HC331	2	59		4.64		22	46.7	29.5	10.08	22.77	17	11	12.7	76.2	46	140		4.42	283	61	4	0.81	1.72	4.31	5.1	347	0.44
HC335	1	57		5.47		16	50.4	26.2	7	17.61	8	11	10.6	76.6				6.2	393	111	4.5	0.94	3.01	4.87	4.93	161
HC336	1	69		5.75	5.65	45	49.5	26.6	11.41	25.58	48	111	14.2	76.1				3.63	616	79	7.15	3.02	4.83	5.15	5.27	229
HC339	1	67		4.87		23	52.1	27.5	5.4	13.06	17	22	7.7	79.6				4.96	288	87	4.14	1.7	2.46	5.03	9.8	268
HC340	1	69		5.72		26	48.3	30.2	4.23	11	32	35	6.8	78.5				5.89	309	71	4.35	1.57	2.88	4.81	6.27	204
HC341	1	67		5		32	51	30.5	6.25	17.46	22	51	11.2	81.5				4.76	398	72	6.21	1.75	4.1	5.08	5.52	154
HC344	1	64		5.16		27					31							8.55	386	73	3.19	1.13	1.6	4.96	8.37	287
HC345	2	56		4.94		20					17							3.82	198	54	6.28	1.7	3.81	4.15	4.34	247
HC346	1	66		5.21		23					22							6.29	282	75	4.88	2	2.9	5.07	6.9	180
HC347	1	58		8.1	6.2	26	49.6	35.3	5.6	13.81	17	20	8.2	84.9				4.23	312	79	3.81	0.69	2.07	4.98	5.7	238
HC348	1	60		10		32	48.6	21.3	3.39	6.36	63	61	3	69.9				3.23	419	52	5.62	1.7	3.58	4.6	10.9	276
HC349	1	58		4.57		20					14							4.69	276	68	3.43	0.63	2.27	4.84	7.11	232
HC350	1	60		4.94		23					25							6.19	568	95	3.99	1.37	2.32	4.89	6.1	241
HC351	1	64		5.14		19	46.1	26.9	4.29	8.7	19	20	4.4	73				3.56	321	79	4.84	0.74	3.04	4.67	5.4	185
HC352	1	59		5.39		22					17							5.45	370	64	3.73	1.47	2.04	4.9	7.1	244
HC353	1	63		4.8		26					32							4.61	421	82	4.15	1.35	2.56	5.17	7.6	316
HC354	1	57		4.67		22					14							3.95	387	69	5.01	0.77	2.85	5.02	7.8	215
HC356	1	55		5.14		23					21							5.69	409	72	3.53	0.87	2.14	4.38	7.1	313
HC357	1	64		6.02	6.4	25	48.2	24.1	5.03	10.82	39	35	5.8	72.3				5.62	381	83	3.21	0.92	1.67	4.94	7.6	182
HC358	2	65		5.43		18	43.9	29.4	4.51	10.98	11	15	6.5	73.3				4.3	245	46	4.42	1.12	2.77	4.55	6.1	192
HC359	1	64		6.06	6	25	47.2	27.1	5.05	11.63	24	42	6.6	74.3	90			4.39	277	69	4.64	2.65	2.92	4.91	8.2	257
HC360	2	68		6.02	5.7	22	48.5	32.6	3.47	9.23	14	19	5.8	81.1				3.92	322	53	4.52	1.29	2.67	4.94	6.2	203
HC361	2	58		5.22		19	45.6	29	3.4	8.88	18	13	5.5	74.6				3.19	225	51	5	0.93	2.89	4.4	4.8	173
HC362	1	58		6.88	5.8	20	50.1	24	2.77	5.76	17	24	3	74.1				4.73	349	57	5.73	1.44	4.23	4.58	4.87	163
HC363	1	66		7.49		18	49	26.1	6.49	17.65	21	67	11.2	75.1				5.32	381	64	5.75	3.8	3.8	4.78	5.2	320
HC365	1	72		5.45		23	48.4	22	4.74	10.88	18	15	6.1	70.4				3.85	245	80	4.72	0.93	2.7	4.95	5.1	238
HC368	2	74		6.79		14	49.2		3.48	22.65	28	14	13.8	72.3				3.99	271	56	4.21	1.06		4.61	5.21	101	3.03
HC370	2	72		5.11		23	47.6		5.38	17.02	11	43	9.5	78.5				5.96	428	78	3.78	1.23		4.76	6.6	215	4.54
HC372	2	70		5.07		30	50.6		8.45	15.69	16	27	10.1	77.2				7.06	226	66	4.35	1.63		4.24	4.6	307	4.41
HC373	2	67		5.58		16	48.1		6.28	5.35	14	20	2.3	76.5				5.83	322	89	4.31	1.12		7.31	4.6	209	3.94
HC374	2	71		5.62		34	43.6		7.15	14.97	28	19	8.2	75.1				1.97	238	91	4.35	1.44		4.59	3.7	226	4.12
HC375	2	69		5.12		25	52.6		8.72	31.17	9	36	21	71.7				3.59	316	59	4.46	1.44		7.05	5.5	232	5.75
HC377	2	80		6.14		23	50.2		6.03	9	45		4.9	73.8				4.92	243	54	4.88	0.98		5.32	3.9	244	3.03
HC378	2	70		5.16		36	50.5		8.31	7	17	40	4.1	79				3.29	420	49	5.28	3.75		4.37	5.3	319	4.82
HC379	2	78		6.53		18			4.12	14.06	8	35	9.6	72.5				4	261	88	5.07	1.55		4.59	6.4	302	4.82
HC380	2	76		10.49		14	49		10.29		22			78.2				5.74	369	67	5.35	2.42		5.11	5.2	191	4.38
HC381	2	69		5.85		21	49.1		6.24	15	25	17	9.7	77				5.74	380	49	4.44	3.63		7.1	5.4	182	8.33
HC383	2	60		3.58		26	46.9		4.45	7.03	32	18	4.3	78				5.17	277	85	4.95	1.67		5.5	5.8	219	3.53
HC384	2	70		5.73		35	47.9			16.29	61	38	11.7	76				3.81	435	79	5.44	1.5		4.47	7.3	265	4.54
HC386	1	83		4.91		22	48.6		8.75	20.74	22		10.4	75.4				3.23	316	67	3.73	1.47		4.94	5.82	266	6.18
HC387	2	67		5.19		15	46.9		2.29	4.71	30	10	2	74				4.28	435	78	4.69	0.74		4.4	5.3	162	4.27
HC388	2	67		5.34		11	47.9		3.53	11.88	17	12	8.1	70.4				5.55	230	84	5.39	1.88		10	7.87	270	4.89
HC389	2	66		5.39		19	49.4		2.67	12.91	20	11	6.7	72.9				4.64	247	87	4.75	0.81		4.4	4.16	181	6.33
HC390	2	67		4.99		27	50.9		3.96	13.05	39	41	8.2	74.6				3.27	181	49	6.78	3.16		7.1	4.5	237	4.76
HC391	2	67		5.88		15	47.7		4.1	13.35	11	11	8.1	72.9				2.74	208	48	6.37	0.81		5.6	5.1	253	4.04
HC392	1	71		8.79		19	49.5		3.71	22.02	53	40	15.4	77.7				5.46	418	73	3.53	1.61		5.25	7.8	201	4.65
HC393	2	80		5.08		22	48		6.76	4.63	8	21	2.4	78.3				4.68	322	72	4.76	1.66		5.1	6.3	227	4.54
HC394	2	69		4.72		17	46		2.21	7.79	25	15	4.3	80.8				2.4	234	60	4.13	0.88		8.2	4.3	376	4.56
HC395	2	67		5.13		16	52.6		5.22	12.24	12	57	7.7	74.9				4.94	393	55	4.82	1.44		4.49	12.87	157	3.03
HC397	1	74		5.16		17			4.52	8.64	67	12	4.1	77.3				4.01	190	62	4.73	1.01		4.65	6.65	226	4.41
HC399	2	83		4.8		16	46.8		12.8		63	24		69.9				5.44	373	71	3.78	0.84		4.67	6.8	276	4.65
HC400	1	86		5.32		18	45.6		3.52	10.21	22	19	6	72.7				6.19	240	76	4.7	2.21		4.8	8.24	294	4.76
HC401	1	83		4.29		22	42.6		4.07	11.23	27	23	7.5					6.34	370	75	4.84	2.13		4.62	9.3	185	5.31
HC403	2	75		4.68		19	48.9		4.03	15.78	14	19	10	74.9				6.17	273	84	3.64	1.34		4.14	4.6	192	9.95
HC405	2	71		5.3		27	46.9		5.13	10.3	29	43	5.7	71.9				3.05	205	55	4.58	0.92		4.45	8.1	236	9.4
HC406	1	62		5.29		26	53.1		3.47	18.4	8	15	11.7	75.8				5.8	251	80	5.19	1.94		4.98	8.58	215	5.92
HC407	2	75		5.1		50	43.6		4.62	4.19	11	151	2.4	70.7				3.18	346	49	4.09	3.59		5.15	6.1	270	3.25
HC410	2	71		6.44		25	48.7		4.13	9.96	19	12	5.6	76.4				4.04	501	65	4.11	0.83		5.17	7.3	298	5.6
HC411	1	71		5.53		17	50.6		3.51	16.42	8	11	10.1	73				4.36	483	49	5.62	1.53		4.67	8.7	260	4.56
HC412	2	77		4.81		15	49.7		5.98	21.67	24	15	12.9	76.2				8.12	394	89	5.1	2.94		5.11	3.9	194	3.03
HC413	2	72		7.71		20	52.8		4.95	12.78	49	10	7	76.4				5.76	421	86	4.03	1.32		5.81	5.5	134	5.92
HC415	2	77		5.16		34	48.1		3.51	17.55	24	26	11.3	82.5				4.76	266	82	6.6	1.91		5.62	6.07	196	2.72
HC417	1	76		5.47		38	48.4		3.36	5.71	26	68	3.4	77				4.74	245	47	5.24	2.23		5.61	6.25	212	4.36
HC418	1	74		5.25		24	49.4		11.5	5.66	13	13	2.1	69.7				4.99	340	47	4.5	1.72		4.25	5.2	188	5.14
HC419	1	81		6.09		20	43.7		11.22	10.38	15	15	6.1	77.1				7.11	417	47	4.22	0.5		4.85	6.7	220	3.31
HC420	2	65		4.54		10	48		2.26	13.84	12	85	9.7	78.8				3.28	391	98	7.25	15.91		4.95	5.89	268	2.72
HC422	2	75		5.63		22	46.6		3.52	6.28	17	19	3.6	82.3				3.7	242	55	4.52	1.29		5.29	5.6	238	4.82
HC423	2	67		4.85		18	49.4		4.05	16.82	18	28	10.2	72.7				4.72	380	82	3.93	0.91		5.39	5.6	255	4.36
HC424	2	74		6.02		31	49		5.66	11.7	27	22	7.7	77.3				4.7	240	54	4.61	3.48		5.44	5.5	257	4.38
HC425	2	60		4.72		21	47.2		5.13	12.11	18	16	7.4	75.9				6.11	191	74	5.36	3.8		4.99	7.7	221	4.82
HC426	1	64		5.31		20	49.5		4.24	8	35	29	4	78.5				3.05	283	46	3.48	1.69		4.72	5.55	228	4.38
HC427	1	80		5.26		22	47.1		4.53	9.23	8	45	5.8	76.9				4.29	274	53	5.92	1.36		5.2	4.83	143	4.41
HC428	2	85		5.24		31	48.8		3.85	8.78	12	8	5.3	73.7				6.65	307	60	4	0.52		2.29	5.6	314	3.53

## Sheet: Sheet2
Table S2. The detailed values of oral microbial diversity index and observed OTUs in AF patients (n=164) and HC (n=164)
sample	reads	label	ace	chao	shannon	simpson	coverage	observed_otus
AF100	19401	0.97	775.086	743.469	3.8428	0.072023	0.990567	570
AF101	23606	0.97	816.167	798.179	3.65584	0.090733	0.991612	566
AF102	25604	0.97	1026.07	938.171	4.02932	0.059211	0.991564	655
AF103	36426	0.97	1234.94	1075.26	3.73329	0.093196	0.993137	691
AF104	45740	0.97	537	537	3.26086	0.128091	1	537
AF105	31397	0.97	500.834	421.062	3.00486	0.097043	0.996847	320
AF108	26003	0.97	361.202	307.885	2.26238	0.208905	0.997154	204
AF109	47866	0.97	630	630	3.64941	0.100689	1	630
AF110	19607	0.97	819.653	707.127	4.09272	0.034732	0.991228	500
AF115	31399	0.97	872.14	858.484	3.61321	0.080553	0.993376	627
AF119	33965	0.97	943.148	786.442	3.99597	0.043495	0.994524	563
AF120	37772	0.97	509	509	3.78487	0.051939	1	509
AF121	21252	0.97	995.05	824.387	3.57667	0.088049	0.99073	513
AF122	22075	0.97	566.279	609.565	3.28392	0.109456	0.993613	395
AF124	21287	0.97	904.089	752.308	3.75781	0.085437	0.991074	555
AF125	23842	0.97	657.699	657.319	3.80108	0.049437	0.993625	491
AF126	26347	0.97	665.368	735.519	3.33279	0.105153	0.994003	497
AF128	30217	0.97	700.398	747.417	3.21534	0.132497	0.994374	508
AF129	30434	0.97	848.35	767.543	3.86873	0.047532	0.994316	555
AF130	33934	0.97	959.672	851.898	3.42023	0.105404	0.994224	528
AF132	27244	0.97	643.337	569.132	2.7459	0.208164	0.995081	401
AF133	29239	0.97	927.427	975.159	4.21386	0.035362	0.992407	676
AF134	27588	0.97	983.126	850.714	3.38497	0.103843	0.992569	552
AF136	28581	0.97	920.855	793.358	3.66633	0.078604	0.993422	531
AF137	33805	0.97	726.947	712.553	3.65461	0.065238	0.995681	434
AF138	30684	0.97	580.281	626.622	3.5686	0.078666	0.995828	446
AF139	34150	0.97	859.092	746.618	3.55229	0.073775	0.994758	537
AF142	23480	0.97	539.156	444.115	3.41215	0.06995	0.9954	333
AF143	22754	0.97	743.916	706.457	4.225	0.035629	0.992836	566
AF145	24432	0.97	1093.48	992.155	4.01647	0.053302	0.990545	618
AF146	29756	0.97	513.308	544.286	3.78546	0.039002	0.996001	401
AF147	29077	0.97	733.605	636.62	3.27556	0.092575	0.994944	422
AF152	28615	0.97	954.565	861.373	3.6764	0.073846	0.992906	588
AF154	39148	0.97	474	474	3.78974	0.05265	1	474
AF155	44714	0.97	527	527	3.70598	0.065173	1	527
AF156	37216	0.97	601	601	3.7926	0.059491	1	601
AF157	23803	0.97	723.488	700.556	4.1022	0.039962	0.992774	519
AF158	42946	0.97	478	478	3.18104	0.097714	1	478
AF159	35620	0.97	610	610	3.9172	0.050883	1	610
AF160	47410	0.97	458	458	3.78241	0.048133	1	458
AF161	20986	0.97	876.475	810.763	3.72612	0.067788	0.991089	516
AF163	27075	0.97	794.66	677.644	3.37233	0.134874	0.994017	499
AF164	31446	0.97	733.333	743.087	4.08749	0.037049	0.994753	547
AF166	38302	0.97	466.436	411.886	3.23285	0.080357	0.997676	300
AF167	30044	0.97	688.248	707.015	3.30578	0.102217	0.994441	497
AF168	24777	0.97	775.949	639.906	3.31384	0.101966	0.993704	451
AF169	24924	0.97	771.45	783.685	4.09124	0.039925	0.992778	563
AF171	29703	0.97	618.927	645.685	3.89432	0.050818	0.99559	488
AF172	59152	0.97	386	386	2.69504	0.176602	1	386
AF174	24187	0.97	932.343	888.092	3.78165	0.082998	0.991772	585
AF175	22743	0.97	973.193	851.558	4.11954	0.03327	0.990986	580
AF176	29949	0.97	720.661	730.133	3.93857	0.058123	0.994825	571
AF177	31494	0.97	613.823	626.085	3.4328	0.08545	0.995459	454
AF178	32926	0.97	751.644	727.404	4.07546	0.035082	0.994837	566
AF180	28257	0.97	784.415	682.109	2.85907	0.203427	0.994267	445
AF181	46978	0.97	610.868	616.052	3.66218	0.064557	0.997467	495
AF182	38584	0.97	1026.5	885.346	3.79087	0.05773	0.994557	604
AF183	24988	0.97	997.357	884.818	3.89696	0.051269	0.991796	568
AF190	35173	0.97	778.403	670.483	3.79352	0.048342	0.99565	470
AF193	42767	0.97	1002.57	919.9	3.7021	0.071136	0.995253	627
AF194	24111	0.97	515.576	535.915	3.45929	0.070556	0.995189	394
AF196	36021	0.97	791.331	773.115	3.76031	0.06883	0.995281	608
AF198	65550	0.97	777.955	831.891	3.40533	0.113629	0.99733	594
AF200	40205	0.97	801.04	680.721	3.70405	0.056029	0.996045	496
AF203	34334	0.97	1018.58	924.727	3.8688	0.061624	0.993854	637
AF207	32549	0.97	581.87	567.161	3.52079	0.063035	0.996037	434
AF209	27720	0.97	927.596	939.111	4.23713	0.03672	0.992027	669
AF210	34044	0.97	972.84	794.618	3.35211	0.095877	0.994184	538
AF211	32281	0.97	1049.86	942.369	3.29755	0.121595	0.992968	637
AF212	33045	0.97	701.76	679.038	3.74836	0.051101	0.995067	514
AF213	73572	0.97	656	656	3.85946	0.049897	1	656
AF214	33340	0.97	1060.14	895.25	3.63312	0.075345	0.993521	605
AF216	32904	0.97	720.848	738.182	3.84856	0.059269	0.99535	562
AF217	31193	0.97	811.758	788.071	3.77969	0.069933	0.994165	620
AF219	45254	0.97	602	602	3.41693	0.088151	1	602
AF221	49974	0.97	663	663	3.90822	0.057166	1	663
AF222	40216	0.97	578	578	4.16575	0.032651	1	578
AF223	26181	0.97	800.537	795.013	4.55506	0.024025	0.993621	615
AF224	47068	0.97	647	647	4.12895	0.041882	1	647
AF225	49234	0.97	503	503	3.68639	0.051976	1	503
AF226	62304	0.97	707	707	4.17728	0.031274	1	707
AF227	55982	0.97	594	594	3.79887	0.058963	1	594
AF228	21949	0.97	909.618	783.962	4.0987	0.039713	0.99148	561
AF231	20845	0.97	807.737	684.578	4.10002	0.029934	0.991988	468
AF232	23704	0.97	1167.06	887.064	3.66808	0.087741	0.990213	602
AF233	23927	0.97	961.685	788.8	3.53739	0.069447	0.991767	513
AF234	20853	0.97	946.73	825.101	3.91823	0.0561	0.990217	563
AF235	22222	0.97	727.195	724.373	3.81093	0.066162	0.992215	526
AF236	24948	0.97	809.07	817.438	3.84472	0.080374	0.992384	593
AF238	43068	0.97	432	432	3.62615	0.064255	1	432
AF239	24162	0.97	979.237	801.01	3.91429	0.062412	0.991557	596
AF240	25376	0.97	697.245	687.419	3.48567	0.080018	0.993577	509
AF241	21874	0.97	774.622	837.015	3.64347	0.073977	0.991131	549
AF243	21888	0.97	1145.35	948.5	4.29207	0.033229	0.989264	656
AF244	26211	0.97	984.944	810.304	3.33618	0.121141	0.992331	519
AF246	27410	0.97	1011.31	840.183	3.40379	0.100974	0.992302	570
AF247	24473	0.97	696.392	703.739	3.80156	0.05022	0.993094	498
AF248	32899	0.97	558.407	480.592	3.43056	0.06273	0.996626	356
AF249	26663	0.97	814.148	821.602	3.82875	0.060156	0.992611	589
AF252	76680	0.97	983	983	4.31961	0.033526	1	983
AF253	29415	0.97	1105.71	935.211	4.12325	0.046396	0.992181	658
AF256	26251	0.97	559.145	574.66	3.4083	0.095329	0.99501	414
AF257	28840	0.97	864.397	663.607	2.95995	0.183148	0.994279	422
AF258	26990	0.97	765.45	785.703	3.43175	0.110753	0.993331	568
AF259	29688	0.97	882.894	785.353	4.23048	0.031737	0.994206	497
AF260	23342	0.97	796.061	790.562	3.76337	0.062412	0.991817	542
AF261	28902	0.97	887.966	798.318	3.90681	0.049557	0.993668	546
AF262	29646	0.97	414.096	435.886	3.34154	0.075003	0.996829	311
AF264	71372	0.97	444	444	3.21992	0.08491	1	444
AF265	27698	0.97	880.384	902.622	4.22054	0.039718	0.992418	635
AF28	27159	0.97	952.25	954.011	4.17026	0.039719	0.991642	684
AF29	29452	0.97	717.501	639.019	3.42118	0.078211	0.995043	443
AF32	23068	0.97	715.96	741.4	3.8343	0.060174	0.992674	523
AF33	25489	0.97	763.266	667.842	3.35678	0.096617	0.99384	453
AF34	20819	0.97	713.031	707.943	3.86455	0.055516	0.992123	517
AF36	23119	0.97	621.263	627.591	3.22913	0.100623	0.993469	456
AF37	34208	0.97	816.207	835.4	4.08467	0.038329	0.994563	606
AF38	28877	0.97	591.374	615.611	3.49815	0.083134	0.995186	438
AF39	29834	0.97	1138.35	973.635	4.28903	0.032842	0.99209	707
AF40	28204	0.97	746.418	717.036	3.73901	0.066399	0.993937	544
AF41	25662	0.97	794.369	777.012	3.96448	0.048977	0.992635	568
AF42	30840	0.97	374.002	304.2	3.2855	0.059845	0.997892	221
AF44	20668	0.97	733.414	763.892	4.18349	0.037043	0.99163	535
AF47	26288	0.97	776.491	694.5	3.39637	0.09521	0.994028	459
AF49	24924	0.97	768.874	738.244	4.05366	0.042028	0.992818	553
AF51	41465	0.97	711.354	720.378	3.85935	0.047973	0.996238	557
AF52	30793	0.97	815.187	800.908	3.05825	0.172969	0.993602	579
AF54	29680	0.97	779.556	752.172	3.97254	0.037499	0.993935	567
AF55	34993	0.97	941.379	804.563	3.41716	0.098752	0.994542	549
AF57	25625	0.97	620.452	636.263	3.88508	0.043672	0.994576	468
AF58	25454	0.97	503.401	499.849	3.71239	0.050323	0.995443	374
AF59	25636	0.97	889.544	767.897	4.03277	0.041233	0.992862	523
AF60	20925	0.97	682.143	702	4.04411	0.03692	0.992258	495
AF62	22085	0.97	705.316	691.125	4.30461	0.024305	0.992529	522
AF63	25264	0.97	1011.59	871.361	3.61088	0.091397	0.991411	589
AF64	22341	0.97	767.293	823.672	3.62431	0.066667	0.991406	550
AF65	24164	0.97	870.304	733.901	3.97396	0.050488	0.992716	517
AF66	30846	0.97	758.257	624.656	2.50377	0.284489	0.994975	429
AF67	28129	0.97	1123.62	978.261	4.23641	0.041752	0.991752	687
AF68	58556	0.97	553	553	3.84447	0.051463	1	553
AF69	21435	0.97	642.651	556.056	3.0911	0.131757	0.993562	381
AF70	74356	0.97	651	651	3.72167	0.05362	1	651
AF71	25722	0.97	710.29	706.074	3.77895	0.075374	0.993546	537
AF73	26336	0.97	565.013	587.92	3.72099	0.051268	0.994988	415
AF74	21542	0.97	734.597	627.439	3.38546	0.098738	0.993083	434
AF75	27422	0.97	738.922	728.329	3.81914	0.06107	0.993691	540
AF77	30499	0.97	575.124	564.64	3.15484	0.096371	0.996328	316
AF78	37409	0.97	522.85	555.8	3.39594	0.093048	0.996872	405
AF79	37665	0.97	858.645	878.263	3.73767	0.065259	0.994717	632
AF80	21950	0.97	903.911	752.947	3.67637	0.079943	0.991572	529
AF81	23612	0.97	865.861	784.55	3.75641	0.056784	0.99225	507
AF82	26817	0.97	625.228	639.387	3.29256	0.106433	0.994593	471
AF83	23196	0.97	880.403	762.346	3.82938	0.05724	0.992154	559
AF84	21159	0.97	564.328	564.559	3.44165	0.065731	0.993431	402
AF85	28667	0.97	997.878	852.14	3.76338	0.063675	0.992849	609
AF86	28312	0.97	783.291	666.714	4.00335	0.039711	0.99449	494
AF87	30405	0.97	840.392	885.68	4.13072	0.036077	0.993356	615
AF88	30970	0.97	961.723	902.865	3.38867	0.090551	0.993574	524
AF89	28667	0.97	841.974	842.212	3.69174	0.072758	0.992919	601
AF90	30462	0.97	1070.99	945.974	4.03249	0.045596	0.992778	629
AF92	52288	0.97	631	631	3.94712	0.042764	1	631
AF96	28395	0.97	508.542	460.583	3.32533	0.063389	0.996267	306
AF98	25015	0.97	811.672	628.382	2.84036	0.194554	0.993324	446
AF99	25022	0.97	737.45	623.893	3.30257	0.090089	0.993765	408
HC213	36864	0.97	712.824	690.57	3.82753	0.049496	0.995443	513
HC214	40597	0.97	646.645	684.473	3.47705	0.074002	0.99633	484
HC215	37287	0.97	679.055	568.508	2.63391	0.207062	0.996245	409
HC216	57094	0.97	695.644	683.639	3.20386	0.08801	0.997128	498
HC219	37562	0.97	789.085	681.482	3.70796	0.047265	0.995794	460
HC220	72060	0.97	502	502	2.85423	0.180507	1	502
HC221	23676	0.97	832.395	652.439	2.79017	0.185611	0.992693	471
HC222	28208	0.97	747.624	659.283	3.39548	0.074173	0.994541	437
HC224	43183	0.97	637.48	663.6	2.88025	0.165448	0.996665	492
HC225	24312	0.97	609.643	527.947	1.91159	0.457737	0.994859	324
HC226	24225	0.97	623.463	541.429	3.07238	0.132142	0.994675	394
HC227	21897	0.97	790.348	709.6	3.58893	0.071413	0.992282	473
HC229	29368	0.97	453.424	383.692	2.57672	0.180476	0.996935	281
HC230	55518	0.97	613.43	603.309	2.8532	0.137888	0.997424	454
HC232	87266	0.97	734	734	3.30764	0.102502	1	734
HC234	19290	0.97	885.988	736.952	3.68097	0.064139	0.990721	480
HC235	40531	0.97	1061.57	969.288	3.61098	0.071086	0.99472	583
HC236	36868	0.97	607.904	614.898	3.05603	0.158991	0.996284	457
HC237	28001	0.97	743.674	730.424	3.56256	0.097323	0.993607	543
HC239	45977	0.97	778.539	788.37	3.71226	0.059222	0.99615	575
HC240	24362	0.97	759.059	615.105	2.03881	0.426794	0.993597	403
HC241	24132	0.97	760.676	840.448	4.13042	0.036577	0.992334	547
HC242	26228	0.97	848.932	844.14	3.73565	0.077064	0.992184	601
HC244	58923	0.97	699.124	602.78	3.64595	0.048459	0.997743	454
HC246	44343	0.97	669.658	607.732	2.79806	0.136384	0.99682	367
HC247	28035	0.97	537.367	542.882	3.33373	0.076624	0.99547	386
HC248	29365	0.97	390.798	354.276	2.85645	0.167432	0.997412	256
HC249	26022	0.97	598.065	589.159	3.61171	0.066013	0.994505	428
HC251	35308	0.97	900.016	760.63	3.17105	0.1478	0.994789	530
HC252	40646	0.97	603.593	606.887	2.90672	0.147681	0.996679	461
HC255	35154	0.97	985.753	884.776	3.68606	0.065987	0.994225	615
HC256	23401	0.97	753.639	657.448	3.09361	0.139485	0.993334	449
HC257	71894	0.97	515	515	3.1672	0.114671	1	515
HC258	41079	0.97	884.378	786.359	3.29446	0.088553	0.99557	529
HC259	20002	0.97	795.135	791.325	3.89084	0.063183	0.990501	575
HC260	30827	0.97	766.68	796.279	3.93632	0.048071	0.994193	562
HC261	30969	0.97	731.184	569.281	1.97923	0.440156	0.995189	397
HC262	31693	0.97	440.538	456.163	2.48885	0.189175	0.99675	334
HC263	42888	0.97	626.027	645.782	3.2237	0.098589	0.996549	448
HC264	22212	0.97	631.606	638.318	3.55075	0.076149	0.993247	469
HC266	41397	0.97	765.657	624.083	2.54206	0.293931	0.996256	482
HC267	13752	0.97	910.095	796.59	3.94889	0.054584	0.986038	496
HC269	41218	0.97	1166.35	988.049	3.74016	0.063101	0.99425	647
HC270	25255	0.97	572.238	488.167	2.5643	0.182516	0.995288	321
HC271	27143	0.97	1094.84	962.679	4.05176	0.047062	0.991637	646
HC272	48878	0.97	745.854	746.452	3.4461	0.07301	0.996481	545
HC274	38330	0.97	940.577	869.797	2.9819	0.208054	0.99486	590
HC275	36395	0.97	770.693	674.7	2.74565	0.187156	0.995741	436
HC276	22551	0.97	754.582	708.32	3.34827	0.087836	0.992728	441
HC277	30754	0.97	622.512	611.304	3.58495	0.058148	0.995285	460
HC278	56713	0.97	734.452	771.714	2.83349	0.20267	0.996985	541
HC279	35015	0.97	1041.64	855.558	3.66009	0.07415	0.994145	584
HC283	37170	0.97	723.665	614.632	3.10774	0.122246	0.996126	434
HC285	31938	0.97	655.745	585.75	3.39695	0.077537	0.995898	422
HC286	28285	0.97	699.753	729.453	3.38162	0.088001	0.99399	505
HC287	83110	0.97	516	516	3.18231	0.108527	1	516
HC289	91221	0.97	998.557	848.118	2.24491	0.380505	0.997786	581
HC290	29944	0.97	1081.63	867.043	3.30246	0.147768	0.992987	549
HC291	21992	0.97	840.062	705.279	2.72695	0.262474	0.992634	402
HC293	24721	0.97	868.148	704.967	2.82094	0.171824	0.993002	457
HC294	60434	0.97	486	486	2.47131	0.236517	1	486
HC295	36317	0.97	816.809	808.034	3.41304	0.093996	0.994768	604
HC296	67851	0.97	1012.05	924.247	3.53355	0.083627	0.996964	635
HC298	86164	0.97	610	610	3.8429	0.046223	1	610
HC300	25944	0.97	492.125	539.024	2.75461	0.163644	0.995182	350
HC301	83150	0.97	580	580	2.8262	0.178252	1	580
HC302	23146	0.97	777.459	629.342	2.63288	0.228384	0.992871	444
HC303	42646	0.97	566.258	574.932	3.24191	0.084425	0.996975	435
HC304	199759	0.97	755.618	742.117	3.38964	0.067507	0.999364	657
HC305	31066	0.97	638.26	550.2	3.28299	0.077976	0.995751	393
HC307	13016	0.97	456.822	478.837	2.68519	0.193147	0.990704	310
HC308	29319	0.97	894.599	746.387	3.52099	0.071841	0.993997	498
HC309	30419	0.97	735.598	637.381	3.41088	0.082782	0.995069	460
HC310	21843	0.97	844.117	727.273	3.53279	0.082546	0.992171	463
HC311	21594	0.97	693.822	572.059	3.03961	0.14081	0.993563	384
HC313	54171	0.97	495.201	497.122	2.93365	0.129398	0.997988	377
HC314	23352	0.97	800.799	699	3.40398	0.079681	0.992891	450
HC316	27903	0.97	552.356	525.147	3.46024	0.082893	0.995556	413
HC317	33663	0.97	996.633	858.2	3.29118	0.117345	0.993821	619
HC318	60637	0.97	420.49	410.067	2.93596	0.102442	0.998549	325
HC319	29272	0.97	610.509	653.22	3.21858	0.142863	0.995149	453
HC320	78268	0.97	882	882	3.88135	0.077069	1	882
HC321	25928	0.97	672.092	703.767	3.4257	0.080546	0.993675	481
HC322	34034	0.97	639.957	619.13	3.79816	0.045822	0.995593	474
HC323	18591	0.97	885.934	751.686	3.48314	0.083501	0.989565	534
HC324	23129	0.97	559.01	522.029	2.21453	0.280036	0.994898	319
HC325	80652	0.97	645	645	3.19061	0.122673	1	645
HC326	33069	0.97	892.391	762.5	3.33579	0.115308	0.994466	549
HC327	19188	0.97	930.199	872	4.36804	0.026017	0.989785	578
HC328	30286	0.97	642.423	635.088	3.78096	0.055878	0.995377	492
HC329	52070	0.97	794.509	835.631	3.46961	0.080722	0.996601	596
HC331	27299	0.97	972.424	851.474	3.64448	0.086296	0.992637	587
HC335	52532	0.97	610.886	612.048	3.65781	0.053312	0.997544	481
HC336	47707	0.97	598.551	561.904	3.18453	0.092516	0.99717	438
HC339	47854	0.97	618.753	597.044	3.61675	0.067276	0.9972	466
HC340	50841	0.97	573.698	566.048	2.71132	0.220729	0.997502	437
HC341	48918	0.97	544.98	546.268	3.49296	0.057318	0.997588	423
HC344	36873	0.97	627.059	630.492	3.89159	0.042266	0.996312	480
HC345	42502	0.97	752.486	656.407	3.6498	0.067719	0.996471	467
HC346	48904	0.97	769.096	730.645	3.73472	0.05043	0.996544	578
HC347	49243	0.97	591.896	576.234	3.37567	0.066643	0.997279	437
HC348	45766	0.97	815.49	675	3.81284	0.047414	0.996482	491
HC349	41184	0.97	593.483	567.405	3.54374	0.068796	0.997183	488
HC350	44378	0.97	609.723	584.264	3.61494	0.064331	0.997048	466
HC351	47987	0.97	624.226	596.244	3.44809	0.062199	0.997208	482
HC352	54945	0.97	584.631	583.596	3.40543	0.071833	0.99767	441
HC353	40933	0.97	573.411	564.621	3.54297	0.062677	0.996946	431
HC354	44408	0.97	684.886	668.562	3.58212	0.083643	0.9966	527
HC356	45099	0.97	614.816	594.514	3.76783	0.048884	0.997073	471
HC357	45435	0.97	691.02	600.542	3.82016	0.045385	0.997095	454
HC358	41176	0.97	655.409	572.593	3.01273	0.100266	0.996697	417
HC359	45507	0.97	606.326	634.06	3.68699	0.053372	0.996967	445
HC360	41283	0.97	805.284	777.307	4.13704	0.048761	0.997142	728
HC361	53153	0.97	662.126	672.391	4.06389	0.029323	0.997253	507
HC362	56004	0.97	650.815	632.743	3.79764	0.045147	0.997536	505
HC363	43659	0.97	644.809	575.833	3.6029	0.058167	0.997114	430
HC365	38747	0.97	739.832	709.011	3.76913	0.048242	0.99569	555
HC368	53475	0.97	729.225	690.51	3.63216	0.063769	0.997158	578
HC370	45771	0.97	767.62	768.562	3.6351	0.060976	0.996286	589
HC372	43741	0.97	800.016	808.909	3.74751	0.050096	0.995839	595
HC373	48881	0.97	656.602	631.369	3.86411	0.052635	0.99732	530
HC374	42338	0.97	735.675	718.154	3.55415	0.098879	0.996339	587
HC375	45024	0.97	792.35	761.279	3.93598	0.03913	0.996291	628
HC377	41449	0.97	803.052	797.116	4.00568	0.040443	0.99573	616
HC378	43097	0.97	711.936	746.25	3.63684	0.064522	0.996427	573
HC379	45371	0.97	842.961	827.032	4.08593	0.034523	0.995834	636
HC380	42123	0.97	742.754	771.13	3.62352	0.072958	0.995917	558
HC381	48645	0.97	814.63	782.635	3.53433	0.090058	0.996279	626
HC383	47864	0.97	650.682	657.309	3.51723	0.069481	0.997012	508
HC384	44446	0.97	755.596	737.038	3.87742	0.047167	0.996333	572
HC386	43324	0.97	701.553	683.011	3.7256	0.068007	0.996699	575
HC387	46592	0.97	502.234	499.3	3.79073	0.038623	0.997725	388
HC388	49797	0.97	921.409	904.5	3.66524	0.07623	0.995783	705
HC389	44894	0.97	715.775	706.951	3.61627	0.06006	0.996614	567
HC390	42898	0.97	714.409	693.333	3.53713	0.065469	0.996363	559
HC391	49575	0.97	775.332	745.717	3.20031	0.126973	0.99651	584
HC392	45878	0.97	885.346	893.118	3.74926	0.056418	0.995641	659
HC393	35014	0.97	685.653	685	3.99652	0.038073	0.99563	532
HC394	45579	0.97	686.575	672.625	3.8161	0.047189	0.996928	551
HC395	41468	0.97	766.832	722.519	3.27243	0.130853	0.996045	594
HC397	49821	0.97	734.733	737.266	3.77704	0.042975	0.996688	566
HC399	49120	0.97	791.839	777.341	3.89531	0.042365	0.996498	598
HC400	44684	0.97	686.807	676.083	3.73081	0.046933	0.996531	534
HC401	45953	0.97	649.575	652.412	3.55271	0.058795	0.996866	501
HC403	37907	0.97	678.323	661.639	3.34281	0.10896	0.996043	527
HC405	43221	0.97	694.941	695.068	3.06494	0.168361	0.996321	523
HC406	47537	0.97	802.163	789.112	4.06043	0.037357	0.99634	620
HC407	49434	0.97	724.004	707.183	3.79147	0.048036	0.996784	554
HC410	48559	0.97	953.039	829.976	3.95202	0.037256	0.996025	612
HC411	50553	0.97	798.626	814.165	3.82847	0.051001	0.996499	617
HC412	48140	0.97	767.263	771.176	3.59704	0.096272	0.996572	612
HC413	45521	0.97	705.131	724.615	3.88379	0.049303	0.996595	541
HC415	43612	0.97	798.252	781.021	3.67624	0.083239	0.996125	630
HC417	47237	0.97	731.097	711.625	3.66144	0.0749	0.996719	576
HC418	46767	0.97	720.987	728.397	3.66307	0.06561	0.996622	546
HC419	46505	0.97	852.874	843	3.96058	0.044322	0.996	658
HC420	48970	0.97	780.569	785.73	3.54459	0.108451	0.996488	587
HC422	47075	0.97	796.278	776.163	3.76589	0.05169	0.996198	603
HC423	48667	0.97	776.953	781.456	3.6847	0.077813	0.996569	606
HC424	49735	0.97	794.37	804.924	3.70673	0.057104	0.996381	601
HC425	47346	0.97	624.692	663.519	3.915	0.04483	0.997106	491
HC426	40040	0.97	728.256	631.2	3.48983	0.080161	0.996429	475
HC427	47017	0.97	866.51	867.835	3.5928	0.080331	0.995704	629
HC428	49462	0.97	784.395	770.495	3.40622	0.10893	0.996502	607

## Sheet: Sheet3
Table S3. The abundance and composition at the genus level of each sample
genus	AF100	AF101	AF102	AF103	AF104	AF105	AF108	AF109	AF110	AF115	AF119	AF120	AF121	AF122	AF124	AF125	AF126	AF128	AF129	AF130	AF132	AF133	AF134	AF136	AF137	AF138	AF139	AF142	AF143	AF145	AF146	AF147	AF152	AF154	AF155	AF156	AF157	AF158	AF159	AF160	AF161	AF163	AF164	AF166	AF167	AF168	AF169	AF171	AF172
Abiotrophia	353	0	1231	53	984	28	0	0	51	0	0	153	3962	40	505	0	1105	61	298	32	159	46	248	0	0	253	54	0	0	115	0	135	442	368	51	167	77	143	211	38	0	262	0	29	0	0	406	142	0
Absconditabacteriales_(SR1)	10137	934	1260	1709	42	0	0	673	53	1727	1216	0	1108	89	132	8262	275	578	169	5599	145	3024	0	117	53	71	35	0	13487	4393	0	0	2155	102	242	1959	3395	8052	111	50	2604	975	0	0	61	13858	94	969	0
Acetobacteraceae_unclassified	0	0	0	0	0	0	0	0	0	0	0	0	0	0	0	0	0	0	0	0	0	0	0	0	0	0	0	0	0	0	0	0	0	0	0	0	0	0	0	0	0	0	0	0	0	0	0	0	0
Acholeplasma	0	0	0	0	0	0	0	0	0	35	0	0	55	45	0	0	0	0	0	0	0	0	0	0	0	0	58	0	0	0	0	0	0	0	0	0	0	0	0	0	0	0	38	0	0	0	0	0	0
Achromobacter	0	0	0	0	37	0	0	0	0	0	0	0	0	0	0	0	39	0	32	0	0	0	0	0	0	0	0	0	0	0	0	23	0	0	0	0	0	46	0	39	0	0	25	0	0	0	0	0	0
Acidaminococcus	0	0	0	0	0	0	0	39	0	0	0	0	0	0	0	0	0	0	0	0	0	0	0	0	0	0	0	0	0	0	0	0	0	0	0	0	0	0	0	0	0	0	0	0	0	0	0	0	0
Acidimicrobiia_unclassified	0	0	0	0	0	0	0	0	0	0	0	0	0	0	0	0	0	0	0	0	0	0	0	0	0	0	0	0	0	0	0	0	0	0	0	0	0	0	0	0	0	0	0	0	0	0	0	0	0
Acidovorax	0	0	0	0	0	0	0	0	0	0	0	0	0	0	0	0	0	0	0	0	0	0	0	0	0	0	0	0	0	0	0	0	0	0	0	0	0	0	0	0	0	0	0	0	0	0	0	0	0
Acinetobacter	0	0	0	0	39	0	0	0	0	0	0	0	0	0	38	0	0	0	94	0	0	0	0	0	0	0	0	0	0	0	31	0	0	0	0	0	0	0	0	44	0	0	0	0	0	0	0	103	0
Actinobacillus	617	0	0	0	377	0	0	0	158	0	31	287	0	0	501	134	215	0	0	148	901	334	33	0	38	0	671	0	0	0	0	0	0	0	143	0	810	39	0	0	2630	0	65	0	1641	332	302	132	1057
Actinobacteria_PeM15	0	0	0	0	0	0	0	0	0	0	0	0	0	0	0	0	0	0	0	0	0	0	0	0	0	0	0	0	0	0	0	0	0	0	0	0	0	0	0	0	0	0	0	0	0	0	0	0	0
Actinobacteria_unclassified	737	484	383	1042	700	173	896	469	798	868	776	2611	635	784	875	365	779	2176	817	1967	939	124	748	144	275	57	356	522	179	708	107	2066	109	698	2487	1729	347	286	1639	352	501	830	511	263	640	595	1546	344	582
Actinobacteriota_unclassified	0	0	39	35	35	31	0	0	0	59	0	0	42	45	0	0	0	0	60	0	0	0	0	35	0	0	0	0	43	0	0	0	0	0	0	0	0	0	61	0	0	38	34	0	0	0	0	0	0
Actinomyces	26077	24881	85837	61215	27182	153055	2083	45211	63299	60004	142977	88318	41847	90999	28464	30182	54856	39133	77932	70389	10694	52832	18072	69060	166250	36667	31425	87130	74682	39572	17817	67086	67095	82583	42850	56848	31720	8406	70367	47875	24528	126563	72093	122317	17744	13617	116314	69324	33587
Actinomycetaceae_F0332	0	185	0	0	0	95	0	40	0	24	168	0	158	0	323	0	38	0	0	0	0	257	43	71	776	113	60	37	0	0	0	0	69	207	0	0	0	48	171	154	143	714	0	0	175	41	857	118	0
Actinomycetaceae_unclassified	0	0	0	0	0	0	0	0	0	0	0	0	0	0	46	0	0	0	0	0	0	27	0	0	293	0	0	0	0	0	0	0	0	0	0	0	43	0	0	40	0	23	0	0	0	0	0	0	0
Aeromicrobium	0	0	0	0	89	0	45	0	0	0	26	0	0	45	0	0	43	31	34	0	0	0	0	33	30	35	0	0	0	0	0	0	0	0	0	0	0	0	0	0	0	0	0	28	0	0	0	65	0
Aeromonas	0	0	0	0	0	0	0	0	0	0	0	0	0	0	0	0	0	0	0	0	0	0	0	0	0	0	0	0	0	0	0	0	0	0	0	0	0	0	0	0	0	0	0	0	0	0	0	0	0
Aggregatibacter	1720	476	2343	689	179	33	0	202	664	1095	93	913	1091	44	3063	91	2712	134	753	551	5673	837	610	105	28	604	1319	49	266	214	196	446	318	915	37	167	3727	444	1388	124	3736	112	277	0	4911	35	3051	338	35
Ahrensia	0	0	0	0	0	0	0	0	0	0	0	0	0	0	0	0	0	0	0	0	0	0	0	0	0	0	0	0	0	0	0	0	0	0	0	0	0	0	0	0	0	0	0	0	0	0	0	0	0
Akkermansia	0	0	36	20	37	0	0	244	0	0	0	51	0	0	0	0	0	0	0	0	0	0	0	0	0	0	0	0	0	0	0	0	0	0	0	0	0	0	0	0	0	0	0	0	0	0	0	0	0
Algoriella	0	0	0	0	0	0	0	0	0	0	0	0	0	0	0	0	0	0	0	0	0	0	0	0	0	0	0	0	0	0	0	0	0	0	0	0	0	0	0	0	0	0	0	0	0	0	0	0	0
Aliidiomarina	0	0	0	0	0	26	75	0	0	0	0	0	0	0	0	0	0	0	0	0	0	0	0	0	0	0	0	0	0	0	0	0	0	0	0	0	0	44	0	0	0	0	0	0	0	0	0	44	0
Aliihoeflea	0	0	0	0	0	0	0	0	0	0	0	0	0	0	0	0	0	0	0	0	0	0	0	0	0	0	0	0	0	0	0	0	0	0	0	0	0	0	0	0	0	0	0	0	0	0	0	35	0
Alistipes	120	0	0	0	0	0	0	0	0	0	0	0	0	0	0	0	0	0	0	0	0	0	0	0	0	0	0	0	0	0	0	0	0	0	0	0	0	0	0	37	0	0	0	25	0	0	0	34	39
Allisonella	0	0	0	0	0	0	0	0	0	0	0	0	0	0	0	0	0	0	0	0	0	0	0	0	0	0	0	0	0	0	0	0	0	0	0	0	0	0	0	0	0	0	35	0	0	0	0	0	0
Alloprevotella	35260	47004	28909	83167	34933	665	264	29889	57190	50831	56038	62042	61014	3635	32593	27298	68351	71959	13867	20659	13766	25699	37129	7318	13034	8817	109844	5563	34373	41995	4930	16200	17261	41263	43147	9111	51480	13178	11808	45716	38506	1443	30976	4489	20340	16568	16359	8719	14428
Allorhizobium-Neorhizobium-Pararhizobium-Rhizobium	0	0	0	0	0	0	0	0	0	0	0	0	0	0	0	0	0	0	0	0	0	0	0	0	0	0	0	0	0	0	0	0	0	0	0	0	0	0	0	0	0	0	0	0	0	0	0	0	0
Alloscardovia	0	50	1051	0	0	189	0	0	52	0	0	0	0	271	291	0	0	32	0	0	0	0	0	64	960	565	0	214	0	0	0	0	0	1965	0	0	0	0	0	0	0	0	0	0	0	0	40	0	0
Alphaproteobacteria_unclassified	0	0	0	0	0	0	0	0	0	0	0	0	0	0	0	0	0	0	0	0	0	0	0	0	0	0	0	0	0	0	0	0	0	0	0	0	0	0	0	0	0	0	0	0	0	0	0	0	0
Alysiella	0	383	108	0	0	0	0	0	0	26	27	0	0	0	51	429	200	526	90	97	0	0	494	0	0	0	186	0	225	42	0	0	138	0	352	0	43	52	0	0	194	0	0	0	0	0	76	0	0
Amnipila	349	1163	0	0	0	0	0	982	306	644	261	0	793	0	0	88	341	218	84	2467	80	0	0	74	0	0	0	0	216	619	0	0	878	0	0	220	2487	680	0	0	638	0	0	0	383	395	0	30	0
Anaerococcus	0	0	0	0	0	0	0	0	0	0	0	0	0	0	0	0	0	0	0	0	0	0	0	0	0	0	0	0	0	0	0	0	0	0	0	0	0	0	0	0	0	0	0	0	0	0	0	0	0
Anaeroglobus	0	84	0	0	48	300	0	0	0	65	0	0	49	94	0	46	0	0	127	0	0	0	0	37	192	330	137	0	0	0	97	0	474	0	0	55	0	0	327	0	0	791	228	74	0	34	82	3082	0
Anaerolineaceae_unclassified	0	0	0	0	0	0	0	0	0	0	0	0	0	0	0	0	0	0	0	0	0	0	0	0	0	0	0	0	0	0	0	0	0	0	0	0	0	0	0	0	0	0	0	0	0	0	0	0	0
Anaerolineae_MSB-5B2	0	0	0	0	0	0	0	0	0	0	0	0	0	0	0	0	0	0	0	0	0	0	0	0	0	0	0	0	0	0	0	0	0	0	0	0	0	0	0	0	0	0	0	0	0	0	0	0	38
Anaerolineae_SBR1031	0	0	0	0	0	0	0	0	0	0	0	0	0	0	0	0	0	0	0	0	0	0	0	0	0	0	0	0	0	0	0	0	0	0	0	0	0	0	0	0	0	0	0	0	0	0	0	0	0
Anaerostipes	0	0	0	0	208	0	0	0	0	0	0	0	0	0	0	0	0	27	0	0	0	0	0	0	0	0	0	0	0	0	0	0	0	0	0	0	0	0	0	0	0	0	0	0	0	0	0	0	0
Anaerotruncus	0	0	0	0	0	0	0	0	0	0	0	0	0	0	0	0	0	0	0	0	0	0	0	0	0	0	0	0	0	0	0	0	0	0	0	0	0	0	0	0	0	0	0	0	0	0	0	0	0
Anaerovoracaceae_Family_XIII_AD3011_group	0	0	0	0	0	0	0	0	0	141	0	0	129	0	0	0	28	0	0	0	0	0	0	72	0	0	0	0	0	0	0	0	94	0	0	108	0	0	0	0	135	33	0	0	0	0	0	0	0
Anaerovoracaceae_Family_XIII_UCG-001	48	345	0	49	0	0	0	79	97	58	143	100	528	98	50	284	0	40	0	379	0	488	203	106	92	0	205	71	265	81	36	0	413	57	45	108	42	39	0	0	95	65	301	0	0	0	0	924	0
Anaerovoracaceae_unclassified	0	41	0	0	0	0	0	49	0	0	22	63	0	0	0	0	0	0	0	0	0	38	0	0	26	0	0	0	0	0	0	0	0	0	0	0	43	41	0	0	0	0	0	0	0	0	0	0	0
Anaerovoracaceae_uncultured	0	123	75	0	0	0	0	0	0	117	0	59	619	0	106	88	0	0	0	23	0	135	44	98	0	23	0	0	0	0	0	0	176	92	35	41	0	123	0	0	135	75	0	0	157	35	0	0	0
Archaea_unclassified	0	0	0	0	0	0	0	0	0	0	0	0	0	0	0	0	0	0	0	0	0	0	0	0	0	0	0	0	0	0	0	0	0	0	0	0	0	0	0	0	0	0	0	0	0	0	0	0	0
Asteroleplasma	0	0	0	0	0	0	0	0	0	0	0	0	0	0	0	0	0	0	0	0	0	0	0	0	0	0	0	0	0	0	0	0	0	0	0	0	0	0	0	39	0	0	0	0	0	0	0	0	0
Atopobiaceae_unclassified	0	0	0	0	0	0	0	0	0	0	0	0	0	0	0	0	0	0	0	0	0	0	0	34	0	0	0	0	0	0	0	0	0	0	0	0	0	0	56	0	0	0	0	0	0	0	0	0	0
Atopobium	3316	3534	2418	5858	2883	4121	851	125	3003	4610	6427	1614	2075	4131	5198	2049	2280	724	6372	568	99	9469	2009	16703	3064	11076	2681	13482	4011	1522	209	1410	3216	7235	1210	3188	1965	561	5453	6089	1215	6711	9962	15119	544	1021	4885	3440	1490
Bacillaceae_unclassified	0	0	318	47	199	25	0	0	416	24	397	103	0	134	323	48	0	106	0	0	0	227	62	39	0	156	120	347	139	109	367	73	41	0	409	0	195	0	111	128	0	150	102	340	37	81	171	129	97
Bacilli_RF39	201	127	36	59	46	0	0	0	0	438	0	0	81	0	0	35	41	0	34	460	0	0	80	0	0	0	613	0	433	159	0	0	71	0	0	168	253	0	0	0	0	40	0	0	0	0	0	0	0
Bacilli_unclassified	878	1151	1575	217	616	1076	14157	624	2716	1412	630	841	1783	723	2665	1235	707	894	304	412	739	964	542	756	53	1287	1586	404	936	638	709	393	574	478	458	909	833	642	1027	42	792	534	397	186	2253	579	1051	1240	648
Bacillus	0	79	0	0	0	0	0	85	50	27	0	0	0	0	0	84	68	80	0	23	0	71	0	33	0	0	112	0	0	82	117	36	58	0	0	156	0	0	0	0	45	0	0	0	0	0	38	40	0
Bacteria_WPS-2	0	0	0	0	0	0	0	0	0	0	0	0	0	0	0	0	0	0	0	0	0	0	0	0	0	0	0	0	0	0	0	0	0	0	0	0	0	0	0	0	0	0	0	0	0	0	0	0	0
Bacteria_unclassified	2794	2530	2611	3464	2133	491	407	2905	3548	4710	2410	4579	3889	4538	4051	1839	2496	4036	2777	1144	4732	2164	2632	2870	1524	2478	3129	3194	1683	1960	831	2346	1808	3448	2895	2703	1481	815	4769	2253	1692	5336	3891	917	2335	2217	3513	875	2134
Bacteroidales_F082	0	0	0	0	0	0	0	0	0	69	0	52	0	0	0	0	0	0	26	0	0	33	34	0	0	0	22	0	0	0	0	0	0	0	0	53	0	0	0	0	49	0	69	0	0	0	0	0	0
Bacteroidales_p-2534-18B5_gut_group	0	0	0	0	0	0	0	0	0	0	0	0	0	0	0	0	0	0	0	0	0	34	0	0	0	0	0	0	0	0	0	0	0	0	0	0	0	245	0	0	0	0	0	0	0	0	0	0	0
Bacteroidales_unclassified	304	0	523	253	53	44	0	614	113	256	53	898	151	0	280	630	117	217	105	802	373	374	502	32	0	0	34	51	692	692	197	138	408	98	133	360	734	153	246	85	234	28	0	0	68	308	0	183	31
Bacteroides	473	129	224	0	982	53	0	317	48	31	0	222	53	45	85	90	46	0	100	0	74	38	59	0	24	118	57	39	40	0	33	0	332	103	183	174	80	38	102	0	95	27	0	96	264	31	37	59	195
Bacteroidia_unclassified	88	54	77	73	0	0	0	173	0	28	0	49	81	39	0	40	36	325	0	72	0	0	63	0	25	0	0	0	43	165	0	29	0	0	85	309	98	136	0	0	144	35	0	64	0	37	37	0	81
Bacteroidota_unclassified	49	0	0	0	0	0	0	0	0	0	0	49	0	0	0	0	0	0	0	0	0	0	0	0	0	0	0	0	0	34	0	0	0	46	0	0	0	0	0	58	0	0	0	0	0	0	0	0	0
Barnesiella	0	0	0	0	0	0	0	0	0	0	0	0	0	0	0	0	0	0	0	0	0	0	0	0	0	0	0	0	0	0	0	0	0	0	0	0	0	0	0	0	0	0	0	0	0	0	44	0	0
Bdellovibrio	0	0	0	0	0	0	0	0	0	0	0	0	0	0	0	0	0	0	0	0	0	0	0	0	0	0	0	0	0	0	0	0	0	0	0	0	0	0	0	0	0	0	0	0	0	0	0	0	0
Beijerinckiaceae_unclassified	0	0	0	0	0	0	0	0	0	0	0	0	0	0	0	0	0	0	0	0	0	0	0	0	0	0	0	0	0	0	0	0	0	0	0	0	0	0	0	0	0	0	0	0	0	0	0	0	0
Bergeyella	162	852	1676	825	571	0	0	1106	106	338	98	315	48	41	972	1158	567	1208	314	2862	1473	174	305	47	0	116	578	0	96	1189	613	1821	488	0	2838	639	1057	1243	98	0	613	148	39	0	478	362	82	412	350
Bifidobacterium	0	37	122	0	393	278	756	228	0	0	0	0	0	43	4881	77	35	79	0	0	37	61	40	832	62	33796	180	40	85	42	263	0	27	52	103	49	0	0	244	81	46	17800	1648	0	0	0	0	1748	69
Bilophila	0	0	0	0	0	0	0	39	0	0	0	0	0	0	0	0	0	0	0	0	0	0	0	0	0	0	0	0	50	0	0	0	0	0	0	0	0	0	0	0	0	0	0	27	0	0	0	0	0
Blautia	0	43	32	0	177	0	0	234	0	0	0	50	0	0	47	85	0	0	0	0	0	0	0	0	0	0	0	0	0	0	0	0	0	48	43	0	0	0	0	38	0	0	0	0	0	0	0	31	69
Brachymonas	0	0	0	0	0	0	0	0	0	0	0	0	0	0	0	0	0	0	0	0	0	0	0	0	0	0	0	0	0	0	0	0	0	0	0	0	0	0	0	0	0	0	0	0	0	0	0	0	0
Bradymonadales	0	0	0	0	0	0	0	0	0	0	0	0	0	0	0	0	0	0	0	0	0	0	0	0	0	0	0	0	0	0	0	0	0	0	0	0	0	0	0	0	0	0	0	0	0	0	0	0	0
Brochothrix	0	0	0	0	0	0	0	0	0	0	0	0	0	0	0	0	0	0	0	0	0	0	0	0	0	0	0	0	0	0	0	0	0	0	0	0	0	0	0	0	0	0	0	0	0	0	0	0	0
Bulleidia	0	0	0	0	0	0	40	0	0	42	0	0	0	0	0	0	0	0	0	0	0	0	30	0	127	66	0	0	0	39	0	0	0	49	52	59	0	0	172	0	0	80	0	0	31	0	35	0	0
Burkholderia-Caballeronia-Paraburkholderia	0	0	0	0	0	0	0	0	0	0	0	0	0	0	0	0	0	0	0	0	0	0	0	0	0	0	0	0	0	0	0	0	0	0	0	0	0	0	0	0	0	0	0	0	0	0	0	0	0
Burkholderiaceae_unclassified	0	0	0	0	0	0	0	0	0	0	0	0	0	0	0	0	0	0	0	0	0	0	0	0	0	0	0	0	0	0	0	0	0	0	0	0	0	0	0	0	0	0	0	0	0	0	0	0	0
Burkholderiales_unclassified	4956	3601	2605	2913	4836	0	73	4285	1859	2401	693	1732	1930	53	3117	2612	6075	6216	196	1289	3310	938	3690	60	0	127	1118	176	441	2850	317	2876	3060	690	860	2097	1053	2676	1549	40	2357	66	37	0	5338	5875	1153	1020	5073
Butyricicoccus	0	0	0	0	45	0	0	130	0	0	0	0	46	0	0	0	0	0	0	0	0	0	0	0	0	0	0	0	0	0	0	0	0	0	0	0	0	41	0	0	0	0	0	0	0	0	0	0	0
Butyricimonas	0	0	0	0	0	0	0	0	0	0	0	0	0	0	0	0	0	0	0	0	0	0	0	0	0	0	0	0	0	0	0	0	0	0	0	0	0	0	0	0	0	0	0	0	0	0	0	0	0
Butyrivibrio	94	724	980	162	48	250	0	902	208	33	1606	316	328	44	88	138	64	63	431	1075	111	374	68	434	4570	169	16	239	300	281	0	0	1547	481	203	63	1417	49	282	9564	1264	35	842	0	0	0	229	1729	0
Campylobacter	3797	7645	2300	10206	1763	2060	280	5852	1287	1351	17001	450	2391	845	323	1261	1593	4558	5906	5697	1560	8028	3094	3221	6531	2858	1660	2688	11879	5256	10717	3020	4303	4251	5209	3977	9027	1919	6623	4002	3916	1058	8802	19973	1284	2897	5331	13794	4977
Campylobacterales_unclassified	0	0	0	0	0	0	0	0	0	0	0	0	0	0	0	0	0	0	0	0	0	0	0	0	0	0	0	0	0	0	0	0	0	0	0	0	0	0	53	0	0	0	0	0	0	0	0	0	0
Candidatus_Pacebacteria	0	0	0	0	0	0	0	0	0	0	0	0	0	0	0	0	0	0	32	0	0	0	0	0	0	0	0	0	0	0	0	0	0	0	0	0	0	0	0	0	0	0	28	0	0	0	0	0	0
Candidatus_Saccharimonas	1195	1202	756	1052	799	62	0	500	1577	1355	311	51	2643	428	2967	846	1529	177	213	251	143	900	544	793	3059	510	674	298	1104	2565	0	320	1986	1101	1833	1541	3127	664	501	155	1709	1648	1249	0	257	511	795	1476	141
Capnocytophaga	5334	639	4674	4519	1763	425	932	17920	735	797	669	2244	798	1243	864	509	2853	21112	2084	40116	37204	1714	2047	448	1303	1132	1039	245	4545	11628	851	1673	2329	1222	4956	7648	29440	10034	2184	861	22738	2132	777	4977	1172	6281	1679	2396	4409
Cardiobacterium	0	82	347	25	137	101	0	225	0	71	63	52	0	0	0	0	0	0	106	84	0	0	0	0	28	0	0	0	85	42	0	0	189	0	0	0	45	0	63	160	144	84	0	0	69	83	0	0	0
Carnimonas	0	0	0	0	0	0	0	0	0	0	0	0	0	0	0	0	0	0	0	0	0	0	0	0	0	0	0	0	0	0	0	0	0	0	0	0	0	0	0	0	0	0	0	0	0	0	0	0	0
Catabacter	0	0	0	0	0	0	0	0	0	0	0	0	0	0	0	0	0	0	0	0	0	0	0	0	0	0	0	0	0	0	0	0	0	0	0	0	0	0	0	0	0	0	0	0	0	0	0	0	0
Catenibacterium	0	0	0	0	0	0	0	0	0	0	0	0	0	0	0	0	0	0	0	0	0	0	0	0	0	0	0	0	0	0	0	0	0	0	0	0	0	0	0	0	0	0	0	0	0	0	0	0	0
Catonella	925	2637	557	277	373	919	0	1825	824	1113	859	161	1632	145	173	612	447	177	795	851	715	1423	647	1163	1128	208	1345	224	652	1392	58	640	1445	2335	1415	381	2414	1136	752	2477	1572	40	673	465	300	436	196	10888	166
Cellulomonas	0	0	0	0	0	0	0	0	0	0	0	0	0	0	0	0	0	0	0	0	0	0	0	0	0	0	0	0	0	0	0	0	0	0	0	0	0	0	0	0	0	0	0	0	0	0	0	0	0
Centipeda	105	43	36	0	47	64	0	127	0	23	132	47	0	0	0	0	0	0	116	61	0	76	0	37	93	0	29	0	1065	92	98	0	173	51	0	0	0	43	0	121	470	0	141	189	52	169	0	127	0
Cetobacterium	0	0	0	0	0	0	0	0	0	0	0	0	0	0	0	0	0	0	0	0	0	0	0	0	0	0	0	0	0	0	0	0	0	0	0	0	0	0	0	0	0	0	0	0	0	0	0	0	0
Chitinophagales_unclassified	0	0	0	0	0	0	0	0	0	0	0	0	0	0	0	0	0	0	0	0	0	0	0	0	0	0	0	0	0	0	0	0	0	0	0	0	0	0	0	0	0	0	0	0	0	0	0	0	0
Chitinophagales_uncultured	0	0	0	0	0	0	0	0	0	0	0	0	0	0	0	0	0	0	0	0	0	0	0	0	0	0	0	0	0	0	0	0	0	0	0	0	0	0	0	0	0	0	0	0	0	0	0	0	0
Chlamydiales_unclassified	0	0	0	0	0	0	0	0	0	0	0	0	0	0	0	0	0	0	0	0	0	0	0	0	0	0	0	0	0	0	0	0	0	0	0	0	0	0	0	0	0	0	0	0	0	0	0	0	0
Chlorobium	0	0	0	0	0	0	0	0	0	0	0	0	0	0	0	0	0	0	0	0	0	0	0	0	0	0	0	0	0	0	0	0	0	0	0	0	0	0	0	0	0	0	0	0	0	0	0	0	0
Chloroplast	0	478	0	0	47	1454	65	43	0	0	91	283	0	198	0	0	0	731	0	344	0	120	0	1764	108	0	0	343	174	317	0	3366	2558	0	0	0	130	111	0	2059	0	381	749	3300	0	0	80	398	0
Christensenellaceae_R-7_group	199	207	0	0	604	0	0	48	0	0	0	0	0	0	0	0	0	75	0	180	0	0	0	0	0	0	0	0	0	0	0	0	0	0	0	41	0	91	0	0	48	0	0	0	0	0	0	0	37
Chryseobacterium	0	0	0	0	0	0	0	0	0	0	0	0	0	0	0	0	0	0	0	0	0	0	0	0	0	0	0	0	0	0	0	0	0	0	0	0	0	0	0	0	0	0	0	0	0	0	0	0	0
Clostridia_UCG-014	3908	1104	8327	8045	1095	2394	41	1024	1386	2139	13350	1033	4128	1719	2263	761	863	5589	2336	4814	37	1171	810	1496	29282	607	814	176	5524	4051	1083	1740	3757	9463	132	4372	14197	1005	150	2141	3591	3942	2358	0	598	1291	4153	3372	378
Clostridia_unclassified	470	43	113	105	170	28	0	150	97	241	322	51	154	45	185	172	0	141	0	65	37	154	43	99	156	199	30	84	83	130	0	0	96	160	127	279	41	0	114	72	147	140	27	0	112	0	44	99	38
Clostridia_uncultured	0	0	0	0	0	0	0	0	0	0	0	0	0	0	0	0	0	0	0	0	0	0	0	0	0	0	0	0	0	0	0	0	0	0	0	0	0	0	0	0	0	0	0	0	0	0	0	0	0
Clostridia_vadinBB60_group	0	0	0	0	0	0	0	0	0	0	0	0	94	0	0	0	0	0	0	35	0	68	0	204	0	0	0	0	0	0	0	0	32	0	0	0	50	0	0	0	0	0	0	0	0	0	0	0	0
Clostridiaceae_Clostridium_sensu_stricto	0	0	0	0	0	0	0	0	0	0	0	0	0	0	0	0	0	0	0	0	0	0	0	0	0	0	0	0	0	0	0	0	0	0	0	0	0	0	0	0	0	0	0	0	0	0	0	0	88
Clostridiaceae_unclassified	0	0	0	0	0	0	0	0	0	0	0	0	0	0	0	0	0	0	0	0	0	0	0	0	0	0	0	0	0	0	0	0	0	0	0	0	0	0	0	0	0	0	0	0	0	0	0	0	0
Cnuella	0	0	0	0	0	0	0	0	0	0	0	0	0	0	0	0	0	0	0	0	0	0	0	0	0	0	0	0	0	0	0	0	0	46	0	0	0	0	0	0	0	0	0	0	0	0	0	0	0
Colidextribacter	42	53	100	136	0	0	0	0	0	0	0	0	0	0	51	0	0	0	0	0	0	0	0	0	0	0	0	0	0	0	0	0	0	0	0	0	0	0	0	0	0	0	0	0	0	0	0	0	0
Collinsella	0	0	0	0	0	0	0	73	0	0	0	0	0	0	0	0	0	0	0	0	0	0	0	0	0	0	0	0	0	0	0	0	0	0	0	0	0	0	0	0	0	0	0	0	0	0	0	0	0
Comamonadaceae_unclassified	0	0	412	0	0	0	0	111	0	0	26	65	0	0	0	0	0	39	0	56	0	0	0	0	0	0	0	0	0	74	0	25	0	0	0	0	32	47	0	0	0	0	0	0	0	661	0	39	0
Comamonas	0	0	39	0	84	0	0	319	0	0	55	0	49	0	0	0	0	32	0	233	373	0	36	0	0	33	0	0	0	34	0	104	37	0	0	0	402	102	0	0	0	77	0	0	35	2838	0	136	0
Coprobacter	0	0	0	0	0	0	0	0	0	0	0	0	0	0	0	0	0	0	0	0	0	0	0	0	0	0	0	0	0	0	0	0	0	0	0	0	0	0	0	0	0	0	0	0	0	0	0	0	0
Coprococcus	0	0	0	0	34	0	0	0	0	0	0	0	0	0	0	0	0	0	0	0	0	0	0	0	0	0	0	0	0	0	0	0	0	0	0	0	0	0	0	0	0	0	0	0	0	0	0	0	0
Corynebacteriales_unclassified	0	0	0	0	44	0	0	0	0	0	0	0	0	0	0	0	0	0	0	0	0	0	0	0	0	0	0	0	0	0	0	0	0	0	0	0	0	0	0	0	0	0	0	0	0	33	0	0	0
Corynebacterium	249	171	3609	1252	188	391	127	449	2008	622	387	0	679	1477	539	123	4447	1313	2234	159	164	106395	769	1187	1011	336	262	1710	87	37	202	185	1379	352	103	1152	898	459	3269	386	1092	3731	8286	229	284	12453	1542	2573	0
Cryptobacterium	0	0	0	0	0	39	0	0	0	0	0	0	0	266	312	0	0	0	0	0	0	102	0	70	28	368	24	0	0	0	38	0	0	0	0	0	0	0	49	0	0	141	0	0	0	0	0	155	0
Cupriavidus	0	0	0	0	0	0	0	0	0	0	0	0	0	0	0	0	0	0	0	0	0	0	0	0	0	0	0	0	0	0	0	0	0	0	0	0	0	0	0	0	0	0	0	0	0	0	0	0	0
Cutibacterium	0	0	0	0	0	0	0	0	0	0	0	0	0	0	0	0	0	0	0	0	0	0	0	0	28	0	0	0	0	0	0	0	0	0	0	0	0	0	0	0	0	0	0	0	0	0	0	0	0
Defluviitaleaceae_UCG-011	101	383	120	0	37	0	0	291	0	105	24	0	707	0	147	0	153	0	64	222	0	61	102	38	36	68	378	0	43	332	0	35	98	159	0	152	295	324	0	0	218	34	0	0	0	130	81	91	0
Deinococcus	0	0	0	0	0	0	0	0	0	0	0	0	0	0	0	0	0	0	0	0	0	0	0	0	0	0	0	0	0	0	0	0	0	0	0	0	0	0	0	0	0	0	0	0	0	0	0	0	0
Delftia	0	0	0	0	0	0	0	0	0	0	0	0	0	0	0	0	0	0	0	0	0	0	0	0	0	0	0	0	0	0	0	0	0	0	0	0	0	0	0	0	0	0	0	0	0	0	0	0	0
Dermatophilaceae_uncultured	0	0	0	0	0	130	0	0	46	0	102	0	0	45	0	0	0	0	98	0	0	28	0	36	0	30	37	75	0	0	0	0	66	0	0	0	0	0	47	0	0	0	0	0	38	0	0	0	0
Desulfobulbus	0	79	0	0	0	0	0	0	0	35	0	0	148	0	0	0	0	0	0	0	0	69	0	66	0	280	0	0	0	0	0	0	62	0	0	49	0	49	0	0	0	0	34	0	0	0	0	0	0
Desulfomicrobium	0	0	0	0	0	0	0	0	0	0	0	0	0	0	0	0	0	0	0	0	0	0	0	0	0	0	0	0	0	0	0	0	0	0	0	0	0	0	0	0	0	0	0	0	0	0	0	0	0
Desulfovibrio	0	0	79	0	0	0	0	0	0	0	0	0	0	0	0	0	0	43	196	0	0	37	0	0	0	0	0	0	0	0	26	0	70	0	0	0	0	0	59	84	0	0	0	0	0	0	0	0	0
Desulfovibrionaceae_uncultured	0	0	163	110	0	0	0	0	0	0	0	0	0	0	0	0	0	0	0	0	0	0	0	0	0	0	0	0	0	0	0	0	0	0	0	0	0	0	0	0	0	0	0	0	0	0	0	0	0
Dialister	1439	611	79	1164	326	473	118	589	267	193	118	105	312	369	191	479	43	156	245	50	139	1437	144	771	204	1075	377	43	3202	163	344	97	293	621	0	154	0	173	2224	201	291	4330	1246	33	196	0	3346	896	34
Dielma	0	0	0	0	0	0	0	38	0	0	0	0	0	0	0	0	0	0	0	0	0	0	0	0	0	0	0	0	0	0	0	0	0	0	0	0	0	0	0	0	0	0	0	0	0	0	0	0	0
Dietzia	0	0	0	0	0	64	0	0	0	0	0	0	0	0	0	47	0	0	0	0	0	0	0	0	0	0	0	0	0	0	0	0	0	0	0	0	0	43	0	0	0	0	0	0	0	0	0	32	0
Diplorickettsiaceae_uncultured	0	0	0	0	0	0	0	0	0	0	0	0	0	0	0	0	0	0	0	0	0	0	0	0	0	0	0	0	0	0	0	0	0	0	0	0	0	0	0	0	0	0	0	0	0	0	0	0	0
Dojkabacteria	0	0	0	0	0	0	0	0	0	0	0	0	0	0	0	0	0	0	29	30	0	0	0	0	0	0	0	0	0	0	0	0	0	0	0	0	0	0	0	0	0	0	0	0	31	0	0	0	0
Dorea	0	0	0	0	265	0	0	633	0	0	0	0	0	0	0	0	0	0	0	0	0	36	0	0	0	26	0	45	0	0	0	0	0	0	0	0	0	42	0	0	0	0	0	0	0	0	0	36	0
Dysgonomonas	0	0	0	0	0	0	0	0	0	0	0	0	0	0	0	0	0	0	0	0	0	0	0	0	0	0	0	0	0	0	0	0	0	0	0	0	0	0	0	0	0	0	0	0	0	0	0	0	0
Eggerthella	0	0	0	0	0	0	0	46	0	0	0	0	0	0	0	0	0	0	0	0	0	0	0	0	0	0	0	0	0	0	0	0	0	0	0	0	0	0	0	0	0	0	0	0	0	0	0	0	0
Eggerthellaceae_DNF00809	0	0	0	0	0	0	0	0	0	0	0	0	0	0	0	0	0	29	0	0	0	0	39	0	0	27	0	0	0	0	0	0	0	0	0	0	0	0	0	0	0	0	0	0	0	0	0	0	0
Eggerthellaceae_unclassified	0	0	0	0	0	0	0	0	0	0	0	0	0	0	0	0	0	0	0	0	0	0	0	36	0	0	0	0	0	0	0	0	0	0	0	0	0	0	0	0	0	0	0	0	0	0	0	0	0
Eggerthia	0	46	0	0	0	0	0	0	0	0	0	0	89	0	0	0	0	0	0	0	0	0	0	0	0	29	0	0	44	0	0	0	38	0	0	0	41	0	0	0	0	0	0	0	0	0	0	0	0
Eisenbergiella	0	0	0	0	0	0	0	40	0	0	0	0	0	0	0	0	0	0	0	0	0	0	0	0	0	0	0	0	0	0	0	0	0	0	0	0	0	0	0	0	0	0	0	0	0	0	0	0	0
Enhydrobacter	0	0	0	0	0	0	0	0	0	0	0	0	0	0	0	0	0	0	0	0	0	0	0	0	0	0	0	0	0	0	0	0	0	0	0	0	0	0	0	41	0	0	0	0	0	0	0	0	0
Enterobacteriaceae_unclassified	0	0	0	0	45	0	0	100	0	0	0	56	0	0	0	0	0	0	0	0	0	23	0	30	0	239	0	0	0	0	0	0	0	0	0	0	0	0	0	0	0	0	97	31	60	0	43	268	29
Enterococcaceae_unclassified	56	0	0	0	0	0	0	0	0	0	0	0	0	0	0	0	0	0	0	0	38	0	0	0	0	0	0	0	0	0	0	0	0	0	0	54	0	0	0	0	0	0	0	0	0	0	0	0	0
Enterococcus	0	489	190	154	48	31	0	76	0	138	0	269	289	48	656	159	41	356	25	0	145	103	239	0	0	0	193	0	45	132	31	195	30	0	34	0	124	252	0	0	90	0	39	23	456	273	118	183	176
Erysipelatoclostridium	52	0	0	0	0	0	0	0	0	0	0	0	0	0	0	0	0	0	0	0	0	0	0	0	0	0	0	0	0	0	0	0	0	0	0	0	0	0	0	0	0	0	0	0	0	0	0	0	0
Erysipelothrix	0	0	80	49	0	0	0	0	0	0	113	0	243	0	0	35	0	0	0	0	0	131	0	37	21	0	59	0	0	0	0	0	0	0	39	151	41	0	0	0	0	0	0	0	36	0	48	0	26
Erysipelotrichaceae_UCG-003	0	0	0	0	115	0	0	77	0	0	0	0	0	0	0	0	0	36	0	0	0	0	0	0	0	0	0	0	0	0	0	0	0	0	0	0	0	0	0	0	0	0	0	0	0	0	0	0	0
Erysipelotrichaceae_UCG-006	0	0	0	0	0	0	0	0	0	76	0	0	0	0	0	0	0	0	34	0	0	0	0	60	0	0	29	0	0	0	0	0	0	0	0	0	0	0	0	0	0	0	0	0	0	0	0	28	0
Erysipelotrichaceae_unclassified	207	0	98	27	0	0	0	157	0	0	125	166	153	0	144	389	35	36	32	0	80	179	72	62	29	0	97	0	102	197	0	0	139	160	54	302	0	0	128	77	187	80	21	0	0	0	125	0	0
Erysipelotrichaceae_uncultured	0	0	0	0	0	0	0	0	0	0	0	0	0	0	0	0	0	0	0	0	0	0	0	0	0	0	0	0	0	0	0	0	0	0	0	0	0	0	0	0	0	0	0	0	0	0	0	0	0
Erysipelotrichales_unclassified	0	0	39	89	0	0	0	0	0	0	31	56	46	0	0	0	0	0	0	0	0	0	0	0	0	0	0	0	0	0	35	0	0	0	48	0	0	0	0	0	0	0	0	0	0	0	0	0	0
Escherichia-Shigella	154	35	0	0	46	0	0	498	0	0	0	0	0	0	44	123	0	0	0	0	0	0	0	0	0	0	0	0	0	0	24	0	0	0	0	0	0	0	0	0	0	0	0	0	0	0	0	94	67
Exiguobacterium	0	0	0	0	0	0	0	0	0	0	0	0	0	0	0	0	0	0	0	0	0	0	0	0	0	0	0	0	0	0	0	0	0	0	0	0	0	0	0	0	0	0	0	0	0	0	0	0	0
Faecalibacterium	145	35	45	0	1683	36	0	1155	0	0	0	0	39	0	38	0	0	62	0	0	0	0	0	35	0	37	0	0	0	0	0	0	0	53	130	53	0	93	0	96	0	40	0	133	30	0	79	57	174
Faecalibaculum	0	0	0	0	0	0	0	0	0	0	0	0	0	0	0	0	0	0	0	0	0	0	0	0	0	0	0	0	0	0	0	0	0	0	0	0	0	0	0	0	0	0	0	0	0	0	0	0	0
Faucicola	0	0	0	0	0	0	0	0	0	0	0	0	53	0	0	0	0	0	0	0	0	163	0	0	0	0	0	0	0	0	0	0	0	0	0	0	0	0	0	0	0	0	0	0	0	0	0	0	0
Fenollaria	0	0	0	0	0	0	0	0	0	0	0	0	0	0	0	0	0	0	0	0	0	0	0	0	0	0	0	0	0	0	0	0	0	0	0	0	0	0	0	0	0	0	0	0	0	0	0	0	0
Ferrimonas	0	0	0	0	0	0	0	0	0	0	0	0	0	0	0	0	0	0	0	0	0	0	0	0	0	0	0	0	0	0	0	0	0	0	0	0	0	0	0	0	0	0	0	0	0	0	0	0	0
Filifactor	1127	1839	1013	147	182	127	0	38	160	901	62	289	2254	392	865	920	477	546	473	2008	322	686	658	1973	514	2386	1221	0	89	995	0	35	1078	652	165	2017	407	1695	292	187	3457	272	425	23	1035	0	501	0	0
Filomicrobium	0	0	0	0	0	0	0	0	0	0	0	0	0	0	0	0	0	0	0	0	0	0	0	0	0	0	0	0	0	0	0	0	0	0	0	0	0	0	0	0	0	0	0	0	0	0	0	0	0
Fimbriimonadaceae	0	0	0	0	0	0	0	0	0	0	0	0	0	0	0	0	0	0	0	0	0	0	0	0	0	0	0	0	0	0	0	0	0	0	0	0	0	0	0	0	0	0	0	0	0	0	0	0	0
Firmicutes_unclassified	619	639	271	233	285	212	0	636	1174	466	505	495	718	179	750	367	216	465	251	124	86	577	172	681	53	344	401	250	532	411	180	120	275	378	749	568	331	138	791	268	741	497	377	222	407	111	113	253	210
Flavobacteriaceae_unclassified	0	0	0	0	0	0	0	0	0	0	0	0	0	0	0	0	0	0	0	0	0	0	0	0	0	0	0	0	0	0	0	0	0	0	0	0	0	0	0	0	0	0	0	0	0	0	0	0	0
Flavobacteriales_unclassified	0	0	0	0	0	0	0	0	0	0	0	0	0	0	0	0	0	0	0	0	0	0	0	0	0	0	0	0	0	0	0	0	0	0	0	0	0	0	0	0	0	0	0	0	0	0	0	0	0
Flavonifractor	0	0	0	0	0	0	0	0	0	0	0	0	0	0	0	0	0	0	0	0	0	0	0	0	0	0	0	0	0	0	0	0	39	0	0	0	0	0	0	0	0	0	0	0	0	0	0	0	0
Flexilinea	0	0	0	0	0	55	0	0	0	0	0	0	0	0	0	0	0	0	0	0	0	0	0	0	0	0	0	0	0	0	0	0	0	0	0	0	0	0	0	0	53	0	0	0	37	0	0	0	0
Fluviicola	0	0	0	0	0	0	0	0	0	0	0	0	0	0	0	0	0	0	0	0	0	0	0	0	0	0	0	0	0	0	0	0	0	0	0	0	0	0	0	0	0	0	0	0	0	0	0	0	0
Frankiales_uncultured	0	0	0	0	0	0	0	0	0	0	0	0	0	0	0	0	0	0	0	0	0	0	0	0	0	0	0	0	0	0	0	0	0	0	0	0	0	0	0	0	0	0	0	0	0	0	0	0	0
Fretibacterium	65	203	118	0	43	256	0	86	0	355	0	0	515	0	278	40	0	34	101	35	43	128	109	1155	162	293	174	0	0	0	0	35	206	46	0	106	0	265	119	196	0	30	183	0	348	44	0	167	0
Fusicatenibacter	0	0	0	0	0	0	0	138	0	0	0	0	0	0	0	0	0	0	0	0	0	0	0	0	0	0	21	0	0	0	0	0	0	53	0	0	0	0	0	0	0	0	0	0	0	0	0	0	36
Fusobacteriaceae_unclassified	0	0	0	0	0	0	0	0	0	0	0	0	0	0	0	0	0	0	0	0	0	0	0	0	0	0	0	0	0	0	0	0	0	0	0	0	0	0	0	0	0	0	0	0	0	0	0	0	0
Fusobacteriales_unclassified	0	0	0	0	0	0	0	0	0	0	0	0	0	0	0	0	0	0	0	51	0	0	0	0	0	0	0	0	0	0	0	0	0	0	0	153	0	0	0	0	0	0	0	0	0	0	0	0	0
Fusobacterium	92436	78768	25853	77728	4601	17347	1302	74162	48011	19658	11442	32782	57164	3485	32409	60783	26735	73333	36914	130965	44477	25425	46940	10414	9305	11331	65577	2289	121808	147622	28729	15428	55683	37240	147711	155773	94246	72529	32749	15975	164768	37397	5109	1385	37094	67636	37518	34124	15668
Gaiellales_uncultured	0	0	0	0	0	0	0	0	0	0	0	0	0	0	0	0	0	0	0	0	0	0	0	0	0	0	0	0	0	0	0	0	0	0	0	0	0	0	0	0	0	0	0	0	0	0	0	0	0
Gammaproteobacteria_Incertae_Sedis_Unknown_uncultured	0	0	0	0	0	0	0	0	0	0	0	0	0	0	0	0	0	0	0	0	0	0	0	0	0	0	0	0	0	0	0	0	0	0	0	0	0	0	0	0	0	0	0	0	0	0	0	0	0
Gammaproteobacteria_unclassified	1918	468	43	1398	89	0	0	3012	152	70	138	321	0	0	180	2348	1556	1785	63	2061	4732	37	274	0	0	0	58	87	0	1821	163	948	32	0	544	463	754	15358	53	0	135	38	0	0	4045	686	161	327	4481
Gardnerella	0	0	0	0	0	0	0	0	0	0	0	0	0	0	0	0	0	0	0	0	0	80	0	0	0	4113	0	0	0	0	0	0	0	0	0	0	0	0	0	0	0	0	0	0	0	0	0	0	0
Gastranaerophilales	0	0	0	0	0	0	0	0	0	0	0	0	0	0	0	0	0	0	0	0	0	0	0	0	0	0	0	0	0	0	0	0	0	0	0	0	0	0	0	0	0	0	0	0	0	0	0	0	0
Gemella	10015	11560	13517	1080	3794	19587	43536	3105	15771	9715	2297	8630	22575	2971	21862	14335	10077	2561	998	10331	5509	7779	5228	2426	556	11469	29280	571	2994	9171	11215	3858	3352	10847	4009	6804	12859	18376	4754	1809	12458	5215	1537	51	14348	6702	10048	23507	2673
Gemmatimonadaceae_uncultured	0	0	0	0	0	0	0	0	0	0	0	0	0	0	0	0	0	0	0	0	0	0	0	0	0	0	0	0	0	0	0	0	0	0	0	0	0	0	0	0	0	0	0	0	0	0	0	0	0
Gluconobacter	0	0	0	0	0	0	0	0	0	0	0	0	0	0	0	0	0	0	0	0	0	0	0	0	0	0	0	0	0	0	0	0	0	0	0	0	0	0	0	0	0	0	0	0	0	0	0	0	0
Gordonibacter	0	0	0	0	0	0	0	0	0	0	0	0	0	0	0	0	0	0	0	0	0	0	0	0	0	0	0	0	0	0	0	0	0	0	0	0	0	0	0	0	0	0	0	0	0	0	0	0	0
Gracilibacteria	0	0	920	82	50	0	0	0	0	0	0	0	137	0	181	0	155	0	31	1180	419	0	35	0	0	0	51	0	0	0	0	0	31	0	0	0	75	599	0	0	149	78	0	0	0	77	0	37	0
Gracilibacteria_JGI_0000069-P22	0	0	151	0	96	0	0	86	0	31	0	0	40	0	0	0	0	0	0	0	0	0	0	0	0	0	0	0	0	0	0	0	0	41	0	0	37	0	0	0	0	79	0	0	0	0	0	0	0
Granulicatella	6363	17907	28867	5123	16874	14044	2563	7941	14576	16111	4564	5095	16865	4552	31891	31777	11336	26314	3280	7942	50610	11433	14221	2414	558	10952	26641	3998	2869	7255	24265	14800	11609	6659	14933	6449	9369	9271	4760	3476	9437	2386	2748	8716	29188	23619	6923	27614	14501
Haemophilus	20207	15454	25635	8396	19115	220	0	18828	18766	15164	3706	7706	3327	40	23826	57235	18289	20131	1742	35723	55246	15408	3166	1888	346	1897	13909	6781	1083	21940	33852	23228	8647	22040	10250	1841	22373	23634	1508	1238	37455	407	2772	0	64800	16543	11467	24589	39435
Halarcobacter	0	0	0	0	0	0	0	0	0	0	0	0	0	0	0	0	0	0	0	0	0	0	0	0	0	0	0	0	0	0	0	0	0	0	0	0	0	0	0	0	0	0	0	0	0	0	0	0	0
Halieaceae_unclassified	0	0	0	0	0	0	0	0	0	0	0	0	0	0	0	0	0	0	0	0	0	0	0	0	0	0	0	0	0	0	0	0	0	0	0	0	0	0	0	0	0	0	0	0	0	0	0	0	0
Halioglobus	0	0	0	0	0	0	0	0	0	0	0	0	0	0	0	0	0	0	0	0	0	0	0	0	0	0	0	0	0	0	0	0	0	0	0	0	0	0	0	0	0	0	0	0	0	0	0	0	0
Halomonas	0	0	38	0	38	338	81	0	0	0	0	57	51	0	0	0	33	0	32	29	46	0	36	0	30	58	0	0	0	0	100	0	35	0	0	0	158	0	0	123	0	0	0	0	0	36	0	247	0
Hamadaea	0	0	0	0	0	0	0	0	0	0	0	0	0	0	0	0	0	0	0	0	0	0	0	0	0	0	0	0	0	0	0	0	0	0	0	0	0	0	0	0	0	0	0	0	0	0	0	0	0
Harryflintia	0	0	0	0	0	0	0	0	0	0	0	0	0	0	0	0	0	0	0	0	0	0	0	0	0	0	0	0	0	0	0	0	0	0	0	0	0	0	0	0	0	0	0	0	0	0	0	0	0
Helicobacter	0	0	0	0	0	0	0	0	0	0	0	0	0	0	0	0	0	0	0	0	0	0	0	0	0	0	0	0	0	0	0	0	0	0	0	0	0	0	0	0	0	0	0	0	0	0	0	0	0
Henriciella	0	0	0	0	0	0	0	0	0	0	0	0	0	0	0	0	0	0	0	0	0	0	0	0	0	0	0	0	0	0	0	0	0	0	0	0	0	0	0	0	0	0	0	0	0	0	0	0	0
Holdemanella	0	0	0	0	0	0	0	0	0	0	0	0	0	0	0	0	0	0	0	0	0	0	0	0	0	0	0	0	0	0	0	0	0	0	0	0	0	0	0	0	0	0	0	0	0	0	0	0	0
Howardella	0	44	0	0	0	0	0	0	0	84	0	0	0	99	0	0	0	0	21	0	0	157	0	100	28	29	0	0	0	0	0	0	0	240	0	53	0	0	106	953	0	183	148	0	33	38	0	0	0
Hyphomonadaceae_unclassified	0	0	0	0	0	0	0	0	0	0	0	0	0	0	0	0	0	0	0	0	0	0	0	0	0	0	0	0	0	0	0	0	0	0	0	0	0	0	0	0	0	0	0	0	0	0	0	0	0
Hyphomonadaceae_uncultured	0	0	0	0	0	124	0	0	0	0	0	0	0	0	0	0	0	0	0	0	0	0	0	0	0	0	0	0	0	0	0	0	0	0	0	0	0	0	0	0	0	0	0	0	0	0	0	31	0
Ilumatobacter	0	0	0	0	0	0	0	0	0	0	0	0	0	0	0	0	0	0	0	0	0	0	0	0	0	0	0	0	0	0	0	0	0	0	0	0	0	0	0	0	0	0	0	0	0	0	0	0	0
Intestinibacter	0	0	0	0	0	0	0	0	0	0	0	0	0	0	0	0	0	0	0	0	0	0	0	0	0	0	0	0	0	0	0	0	0	0	0	0	0	0	0	0	0	0	0	0	0	0	0	0	0
Izemoplasmatales	0	0	0	0	0	0	0	0	0	29	0	0	0	0	0	0	0	0	0	0	0	40	0	0	0	0	0	0	0	0	0	0	0	0	0	0	0	0	0	0	0	0	0	0	0	0	0	0	0
Janthinobacterium	0	0	0	0	0	0	0	0	0	0	0	0	0	0	0	0	0	0	0	0	0	0	0	0	0	0	0	0	0	0	0	0	0	0	0	0	0	0	0	0	0	0	0	0	0	0	0	0	0
Johnsonella	2458	89	355	201	0	101	0	4242	93	89	0	55	254	0	99	36	389	885	154	718	106	0	108	43	0	106	47	36	1169	4496	23	32	1841	57	133	2585	43	2191	0	0	4047	336	92	0	203	1367	236	132	32
Kingella	0	0	119	0	44	0	0	55	53	0	32	0	0	651	0	0	0	0	0	0	0	32	0	100	28	147	28	0	0	0	0	0	0	46	0	0	0	0	397	0	0	0	28	0	24	0	169	40	0
Kocuria	0	0	0	0	0	35	0	0	0	0	0	0	0	0	0	0	0	0	0	0	0	0	0	0	0	0	0	0	0	0	0	0	0	0	0	0	0	0	0	0	0	0	0	0	0	0	0	0	0
Lachnoanaerobaculum	10783	7559	3576	7611	4094	4089	929	4813	11350	4666	9296	10721	9713	6312	8479	2694	4070	4898	2865	11192	2041	3977	10108	8155	27905	4466	3394	1536	11905	13682	5849	7877	15337	7689	7033	11406	13599	7308	4267	5007	6385	1761	10985	28	1724	7079	12366	7474	1782
Lachnoclostridium	0	0	40	0	49	0	0	0	0	0	0	0	0	0	0	0	0	0	0	0	0	0	0	0	0	0	0	0	0	0	0	0	0	0	0	0	0	0	0	0	0	33	0	0	73	0	0	0	0
Lachnospira	0	0	0	0	0	0	0	0	0	21	0	0	0	0	0	0	0	0	0	0	0	0	0	0	0	0	0	0	0	0	0	0	0	0	0	0	0	0	0	37	0	0	0	0	0	37	0	0	0
Lachnospiraceae_A2	0	0	0	0	0	0	0	0	0	0	0	0	0	0	0	0	0	0	0	0	0	0	0	0	0	0	0	0	0	0	0	0	0	0	0	0	0	0	0	0	0	0	0	0	0	0	0	0	0
Lachnospiraceae_CAG-56	0	0	0	0	43	0	0	0	0	0	0	0	0	0	0	0	0	0	0	0	0	0	0	0	0	0	0	0	0	0	0	0	0	0	0	0	0	0	0	0	0	0	0	0	0	0	0	0	0
Lachnospiraceae_FCS020_group	0	0	0	0	0	0	0	0	0	0	0	0	0	0	0	0	0	0	0	0	0	0	0	0	0	0	0	0	0	0	0	0	0	0	0	0	0	0	0	0	0	0	0	0	0	0	0	0	26
Lachnospiraceae_GCA-900066575	0	0	0	0	0	0	0	0	0	0	0	0	0	0	0	0	0	0	0	0	0	0	0	0	0	0	0	0	0	0	0	0	0	0	0	0	0	0	0	0	0	0	0	0	0	0	0	0	0
Lachnospiraceae_GCA-900066755	0	0	0	0	0	0	0	0	0	0	0	0	0	0	0	0	0	0	0	0	0	0	0	0	0	0	0	0	0	0	0	0	0	0	0	0	0	0	0	0	0	0	0	0	0	0	0	0	0
Lachnospiraceae_NC2004_group	0	0	0	0	46	0	0	0	0	0	0	0	0	0	0	0	0	0	0	0	0	0	0	0	0	0	0	0	0	0	0	0	39	0	0	0	0	0	0	0	0	0	0	0	0	0	0	0	0
Lachnospiraceae_ND3007_group	0	0	0	0	0	0	0	0	0	0	0	0	0	0	0	0	0	0	0	0	0	0	0	0	0	0	0	0	0	0	0	0	0	0	0	0	0	0	0	0	0	0	0	0	0	0	0	0	0
Lachnospiraceae_NK3A20_group	0	0	0	0	0	0	0	0	0	0	31	0	0	0	0	0	0	0	0	0	0	0	0	0	0	0	0	0	0	0	0	0	0	0	0	0	0	0	0	0	0	0	0	0	0	0	0	0	0
Lachnospiraceae_NK4A136_group	93	107	172	198	0	0	0	103	0	0	0	0	0	0	0	0	0	32	0	0	0	0	0	0	0	0	0	0	0	0	0	0	0	0	0	0	0	0	0	0	0	0	0	0	0	0	0	72	0
Lachnospiraceae_UCG-001	0	0	0	22	0	0	0	0	0	0	0	0	0	0	0	0	0	0	0	0	0	0	0	0	0	0	0	0	0	0	0	0	0	0	0	0	0	0	0	0	0	0	0	0	0	0	0	0	0
Lachnospiraceae_UCG-004	210	0	35	34	45	0	0	40	0	121	83	0	87	41	0	0	74	0	0	0	0	0	73	99	0	0	141	0	46	120	0	0	69	174	46	387	37	0	0	0	0	450	58	0	0	0	0	0	0
Lachnospiraceae_UCG-006	0	0	0	0	0	0	0	0	0	0	0	0	0	0	0	0	0	0	0	0	0	0	0	0	0	0	0	0	0	0	0	0	0	0	0	0	0	0	0	0	0	0	0	0	0	0	0	0	0
Lachnospiraceae_UCG-010	0	0	0	0	0	0	0	0	0	0	0	0	0	0	0	0	0	0	0	0	0	0	0	0	0	0	0	0	0	0	0	0	0	0	0	0	0	0	0	0	0	0	0	0	0	0	0	0	0
Lachnospiraceae_unclassified	3703	1447	1539	1446	1254	480	82	2655	2618	872	3079	419	784	584	824	187	233	839	1325	1182	363	867	1050	5023	1367	1025	665	507	2082	2154	680	962	1206	650	1170	1777	2079	797	1730	483	4878	369	3687	80	459	848	1732	292	258
Lachnospiraceae_uncultured	7867	2091	3687	2104	130	0	0	3632	5379	614	9516	0	0	33	42	36	0	387	2533	423	42	2074	71	13694	332	1846	143	336	2728	3780	0	0	24	0	389	288	4050	335	4148	82	11844	0	9915	0	0	0	3113	0	0
Lachnospirales_unclassified	0	0	0	0	0	0	0	0	0	0	0	0	0	0	0	0	0	0	0	0	0	0	0	0	0	0	0	0	0	0	0	0	0	0	0	0	0	0	0	0	0	0	0	0	0	0	0	0	0
Lactobacillales_P5D1-392	1924	4791	2821	884	834	1176	78	644	2673	3239	838	1270	3885	414	7818	2783	3302	3564	518	615	2318	1293	1501	1096	173	991	4084	836	714	1834	719	1602	1277	1693	301	1520	546	1359	986	312	1561	1442	495	541	5361	2464	1010	1814	1901
Lactobacillales_unclassified	922	1712	1904	936	3288	2043	1816	1048	3757	2694	1195	1094	2231	3144	4595	2295	1563	1708	3393	660	1125	1623	1292	4852	331	1928	2398	5879	1180	1272	2979	1684	2429	836	795	1664	1183	742	1055	1432	569	727	1467	2902	3184	1135	1721	1858	1303
Lactobacillus	0	163	38	0	152	139	17742	157	0	0	0	57	0	324	103	0	0	0	0	0	0	300	0	388	29	3786	0	0	0	0	974	0	0	0	0	0	49	0	46	429	0	464	76	0	0	0	0	159	0
Lactococcus	0	0	0	0	0	0	35	0	0	0	0	0	0	0	0	0	0	0	0	0	0	0	0	0	0	0	0	0	0	0	0	0	0	0	0	0	0	0	0	0	0	0	99	0	0	0	0	37	0
Lautropia	104	522	318	278	1387	72	0	287	59	318	925	446	573	0	475	206	935	171	874	397	454	30	367	570	5829	433	0	37	144	78	0	795	388	1275	84	289	4077	785	2221	175	798	39	0	28933	1051	1616	607	186	0
Lawsonella	0	0	0	0	0	0	0	0	0	0	0	0	0	0	0	0	0	0	0	0	0	0	0	0	0	0	0	0	0	0	0	0	0	0	0	0	0	0	48	0	0	0	0	0	0	0	0	0	0
Legionella	0	0	0	0	0	0	0	0	0	0	0	0	0	0	0	0	0	0	0	0	0	0	0	0	0	0	0	0	0	0	0	0	0	0	0	0	0	0	0	0	0	0	0	0	0	0	0	0	0
Lentilitoribacter	0	0	0	0	0	0	0	0	0	0	0	0	0	0	0	0	0	0	0	0	0	0	0	0	0	0	0	0	0	0	0	0	0	0	0	0	0	0	0	0	0	0	0	0	0	0	0	0	0
Lentimicrobium	47	69	43	0	42	0	0	0	0	0	29	0	251	389	83	263	0	32	0	28	0	0	81	232	33	0	55	0	0	0	27	0	0	0	87	165	0	671	0	37	0	0	0	0	0	0	0	0	0
Leptotrichia	33771	27053	36733	36802	4271	8246	378	111694	44914	6681	65272	17568	9817	2463	3384	2297	6934	32009	56853	35644	1199	14872	18694	11528	71085	13842	9479	3076	89964	44932	48015	4904	36179	14187	64207	44138	43867	11419	25766	24064	10751	11892	105403	29968	3541	49109	128663	33500	713
Leptotrichiaceae_unclassified	0	0	0	24	0	0	0	0	0	0	0	0	0	0	0	0	0	0	63	0	0	0	0	0	0	0	0	0	0	0	0	0	0	0	0	0	0	0	0	0	0	0	87	0	0	0	44	0	0
Leptotrichiaceae_uncultured	0	0	0	118	0	0	0	0	0	0	0	0	0	0	0	0	82	0	0	0	0	741	32	0	0	0	5475	0	0	0	0	0	0	0	0	0	0	0	0	0	0	0	0	0	0	0	0	0	0
Leuconostoc	0	0	0	0	0	0	1786	0	0	0	0	0	0	0	0	0	38	0	0	0	0	0	0	28	33	0	0	0	0	0	0	0	0	0	0	0	0	0	0	0	0	0	0	0	0	0	0	0	0
Lutibacter	0	0	0	0	0	0	0	0	0	0	0	0	0	0	0	0	0	0	0	0	0	0	0	0	0	0	0	0	0	0	0	0	0	0	0	0	0	0	0	0	0	0	0	0	0	0	0	0	0
Macrococcus	0	0	0	0	0	0	0	0	0	0	0	0	0	0	0	0	0	0	0	0	0	29	0	0	0	0	0	0	0	0	0	0	0	0	0	0	0	0	0	0	0	0	0	0	0	0	0	0	0
Marinobacter	0	0	0	0	0	0	0	0	0	0	0	0	0	0	0	0	0	0	0	0	0	0	0	0	0	0	0	0	0	0	0	0	0	0	0	0	0	0	0	0	0	0	0	0	0	0	0	0	0
Maritalea	0	0	0	0	0	0	0	0	0	0	0	0	0	0	0	0	0	0	0	0	0	0	0	0	0	0	0	0	0	0	0	0	0	0	0	0	0	0	0	0	0	0	0	0	0	0	0	0	0
Marivita	0	0	0	0	0	0	0	0	0	0	0	0	0	0	0	0	0	0	0	0	0	0	0	0	0	0	0	0	0	0	0	0	0	0	0	0	0	0	0	0	0	0	0	0	0	0	0	0	0
Martelella	0	0	0	0	0	0	0	0	0	0	0	0	0	0	0	0	0	0	0	0	0	0	0	0	0	0	0	0	0	0	0	0	0	0	0	0	0	0	0	0	0	0	0	0	0	0	0	0	0
Massilia	0	0	0	0	0	0	0	0	0	0	0	0	0	0	0	0	0	0	0	0	0	0	0	0	0	0	0	0	0	0	0	0	0	0	0	0	0	0	0	0	0	0	0	0	0	0	0	0	0
Megamonas	0	0	0	0	53	0	0	34	116	0	62	0	0	172	0	40	117	0	0	0	0	0	76	57	0	0	0	0	0	80	0	32	30	51	50	0	50	0	0	37	0	137	0	0	0	79	0	0	0
Megasphaera	2312	2323	1181	4857	4084	1724	125	625	6122	2117	20474	4163	562	8371	2675	1930	1592	117	16616	61	0	9057	5909	14882	51312	16794	1742	25928	34806	5339	637	400	4530	3026	5288	1327	3748	0	10068	21195	0	12609	17385	26377	63	177	16599	6218	780
Methylobacterium-Methylorubrum	0	0	0	0	0	0	0	0	0	0	0	0	0	0	0	0	0	0	0	0	0	0	0	0	0	0	0	0	0	0	0	0	0	0	0	0	0	0	0	0	0	0	0	0	0	0	0	0	0
Methyloceanibacter	0	0	0	0	0	0	0	0	0	0	0	0	0	0	0	0	0	0	0	0	0	0	0	0	0	0	0	0	0	0	0	0	0	0	0	0	0	0	0	0	0	0	0	0	0	0	0	0	0
Methyloligellaceae_uncultured	0	0	0	0	0	0	0	0	0	0	0	0	0	0	0	0	0	0	0	0	0	0	0	0	0	0	0	0	0	0	0	0	0	0	0	0	0	0	0	0	0	0	0	0	0	0	0	0	0
Methylophaga	0	0	0	0	0	0	0	0	0	0	0	0	0	0	0	0	0	0	0	0	0	0	0	0	0	0	0	0	0	0	0	0	0	0	0	0	0	0	0	0	0	0	0	0	0	0	0	0	0
Methyloversatilis	0	0	0	0	0	0	0	0	0	0	0	0	0	0	0	0	0	0	0	0	0	0	0	0	0	0	0	0	0	0	0	0	0	0	0	0	0	0	0	0	0	0	0	0	0	0	0	0	0
Microbacteriaceae_unclassified	0	0	0	0	0	0	0	0	0	0	0	0	0	0	0	0	0	0	0	0	0	0	0	0	0	0	0	0	0	0	0	0	0	0	0	0	0	0	0	0	0	0	0	0	0	0	0	0	0
Micrococcaceae_unclassified	207	222	0	26	88	133	67	0	118	30	62	0	0	0	0	0	0	64	199	0	0	33	31	0	60	0	0	41	0	41	0	38	0	0	187	109	0	46	0	53	50	103	131	58	0	82	361	352	0
Micrococcales_unclassified	945	4327	1582	1350	5384	6752	12337	1013	1473	3144	1648	862	572	3266	5317	1717	972	1183	3169	356	5439	471	1228	876	598	798	863	1029	797	672	839	2585	360	210	958	1059	473	1223	1816	492	1485	1491	1169	874	4454	769	2141	2371	5138
Micromonospora	0	0	0	0	0	0	0	0	0	0	0	0	0	0	0	0	0	0	0	0	0	0	0	0	0	0	0	0	0	0	0	0	0	0	0	0	0	0	0	0	0	0	0	0	0	0	0	0	0
Micromonosporaceae_unclassified	0	0	0	0	0	0	0	0	0	0	0	0	0	0	0	0	0	0	0	0	0	0	0	0	0	0	0	0	0	0	0	0	0	0	0	0	0	0	0	0	0	0	0	0	0	0	0	0	0
Mitochondria	49	0	0	0	0	0	146	0	0	0	0	0	0	44	0	0	0	190	0	28	0	169	0	39	0	37	0	0	43	0	0	606	593	0	0	0	0	0	0	317	0	0	160	449	0	0	0	516	0
Mitsuokella	0	0	0	0	0	0	0	0	0	0	0	0	0	0	0	0	0	0	0	0	0	0	0	0	0	0	0	0	0	0	0	0	0	0	0	0	0	0	0	0	0	0	0	0	0	0	0	0	0
Mobiluncus	0	166	0	0	0	0	0	0	0	69	469	0	0	0	0	0	0	0	0	0	36	0	0	34	0	28	0	0	0	214	0	0	0	0	316	0	128	0	0	0	0	33	1064	0	0	0	0	11099	0
Moellerella	0	0	0	0	0	0	0	0	0	0	0	0	0	0	0	0	0	0	0	0	0	0	0	0	0	0	0	0	0	0	0	0	0	0	0	0	0	0	0	0	0	0	0	0	0	0	0	0	0
Mogibacterium	107	137	154	149	37	65	0	0	103	201	59	147	294	49	40	124	33	197	33	0	0	380	180	171	195	64	203	48	361	43	0	77	263	423	119	105	43	155	58	132	47	339	0	0	69	0	120	137	118
Monoglobus	0	0	0	36	0	0	0	0	0	0	0	0	0	0	0	0	0	0	0	0	0	0	0	0	0	0	0	0	0	0	0	0	0	0	0	0	0	0	0	0	0	0	0	0	0	0	0	0	33
Moraxella	1435	0	1134	0	0	0	0	0	0	0	0	42	0	0	0	0	554	0	0	0	0	0	0	0	0	0	0	0	0	40	74	29	0	66	0	1458	0	187435	112	0	0	0	0	0	0	50	0	0	0
Moraxellaceae_unclassified	0	0	0	0	0	0	0	0	0	0	0	0	0	0	0	0	0	0	0	0	0	0	0	0	0	0	0	0	0	0	0	0	0	0	0	0	0	0	0	0	0	0	0	0	0	0	0	0	0
Morganella	0	0	0	0	0	0	0	0	0	0	0	0	0	0	0	0	0	0	0	0	0	0	0	0	0	0	0	0	0	0	0	0	0	0	0	0	0	0	0	0	0	0	0	0	0	0	0	0	0
Mucispirillum	0	0	0	0	0	0	0	0	0	0	0	0	0	0	0	0	0	0	0	0	0	0	0	0	0	0	0	0	0	0	0	0	0	0	0	0	0	0	0	0	0	0	0	0	0	0	0	0	0
Murdochiella	0	0	0	0	0	0	0	0	0	0	0	0	0	0	0	0	0	0	0	0	0	0	0	0	0	0	0	0	0	0	0	0	0	0	0	0	0	0	0	0	0	0	0	0	0	0	0	0	0
Muribaculaceae	0	505	271	253	406	0	0	160	0	0	0	0	50	0	0	0	0	0	0	0	0	0	0	0	0	0	0	44	0	0	0	0	0	0	0	0	0	0	0	0	0	33	29	0	0	0	0	0	134
Muribaculum	0	0	0	0	0	0	0	0	0	0	0	0	0	0	0	0	0	0	0	0	0	0	0	0	0	0	0	0	0	0	0	0	0	0	0	0	0	0	0	0	0	0	0	0	0	0	0	0	0
Mycobacterium	0	0	0	0	0	0	0	0	0	0	0	0	0	0	0	0	0	0	0	0	0	0	0	0	0	0	0	0	0	0	0	0	0	0	0	0	0	0	0	0	0	0	0	0	0	0	0	0	0
Mycoplasma	0	0	38	0	47	0	32	0	0	0	0	56	189	0	41	45	0	0	65	707	23	246	40	37	0	112	0	0	0	52	67	33	36	37	0	100	0	155	52	42	0	0	0	0	106	0	46	169	0
Nautella	0	0	0	0	0	0	0	0	0	0	0	0	0	0	0	0	0	0	0	0	0	0	0	0	0	0	0	0	0	0	0	0	0	0	0	0	0	0	0	0	0	0	0	0	0	0	0	0	0
Negativibacillus	52	0	0	58	0	0	0	0	0	0	0	0	0	0	0	0	0	0	0	0	0	0	0	0	0	0	0	0	0	0	0	0	0	0	0	0	0	0	0	0	0	0	0	0	0	0	0	0	0
Neisseria	233721	105341	183182	305984	387912	608	592	317783	57630	176778	40592	218572	94411	24602	116808	215556	283772	389108	111061	349637	526913	78595	436134	2431	6795	6092	60731	4326	65785	145702	86648	368813	227764	41267	263304	187632	152745	211690	159409	14552	228625	3853	2517	4915	185803	417776	142611	89550	530432
Neisseriaceae_unclassified	423	42	716	131	988	34	0	805	213	55	123	0	84	616	381	217	316	113	195	302	142	102	321	96	38	185	247	0	84	381	74	204	214	0	214	277	412	236	0	162	2659	321	0	875	227	48	779	362	24
Nesterenkonia	0	0	0	0	0	0	0	0	0	0	0	0	0	0	0	0	0	0	0	0	0	0	0	0	0	0	0	0	0	0	0	0	0	0	0	0	0	0	0	0	0	0	0	0	0	0	0	0	0
Nitrolancea	0	0	0	0	45	0	0	0	0	0	0	0	0	0	0	0	0	0	0	0	0	0	0	0	0	0	0	0	0	0	0	0	0	0	0	0	0	0	0	0	0	0	0	0	0	0	0	0	0
Nitrosomonas	0	0	0	0	0	0	0	0	0	0	0	0	0	0	0	0	0	0	0	0	0	0	0	0	0	0	0	0	0	0	0	0	0	0	0	0	0	0	0	0	0	0	0	0	0	0	0	0	0
Nitrospira	0	0	0	0	0	0	0	0	0	0	0	0	0	0	0	0	0	0	0	0	0	0	0	0	0	0	0	0	0	0	0	0	0	0	0	0	0	0	0	0	0	0	0	0	0	0	0	0	0
Nocardioides	0	0	0	0	0	0	0	0	0	0	0	0	0	0	0	0	0	0	0	0	0	0	0	0	0	0	0	0	0	0	0	0	0	0	0	0	0	0	0	0	0	0	0	0	0	0	0	0	0
Oceanobacillus	0	0	0	0	0	0	0	0	0	0	0	0	0	0	0	0	0	0	0	0	0	0	0	0	0	0	0	0	0	0	0	0	0	0	0	0	0	0	0	0	0	0	0	0	0	0	0	0	0
Oceanotoga	0	0	0	0	0	0	0	0	0	0	0	0	0	0	0	0	0	0	0	0	0	0	0	0	0	0	0	0	0	0	0	0	0	0	0	0	0	0	0	0	0	0	0	0	0	0	0	0	0
Odoribacter	0	0	0	0	0	0	0	0	0	0	0	0	0	0	92	0	0	0	34	0	0	0	33	101	0	0	0	0	0	0	0	0	23	0	0	0	0	0	0	0	0	0	27	0	36	0	0	0	0
Olsenella	0	85	0	24	0	464	926	0	47	169	0	0	133	88	0	36	76	36	97	0	0	181	76	536	455	497	51	0	0	41	31	0	145	0	0	68	0	0	117	129	0	869	304	52	155	76	277	1300	0
Oribacterium	5955	6522	2175	1661	2292	4149	125	7701	4005	1203	5985	2405	5664	1887	4125	3528	4233	371	862	5390	2118	4962	1724	6188	6126	2614	4374	6249	6047	3352	26103	1798	6124	5617	10135	6111	7177	1300	4608	8475	2364	5054	6556	0	3032	2136	1550	16313	3161
Oscillibacter	0	81	38	0	0	0	0	0	0	0	0	0	0	0	0	0	0	0	0	0	0	0	0	0	0	0	0	0	0	0	0	0	0	0	53	0	0	0	0	0	0	0	0	0	0	0	0	0	0
Oscillospiraceae_NK4A214_group	0	0	0	0	0	0	0	0	0	0	0	0	0	0	0	0	0	0	0	0	0	0	0	0	0	0	0	0	0	0	0	0	0	0	0	0	0	0	0	0	0	0	0	0	0	0	0	0	0
Oscillospiraceae_UCG-002	50	0	0	0	0	0	0	680	0	0	0	0	0	0	0	0	0	0	24	0	0	0	0	0	0	75	0	39	0	0	0	0	0	0	37	0	0	0	0	0	0	0	0	0	0	0	0	27	74
Oscillospiraceae_UCG-003	0	0	0	0	0	0	0	0	0	0	0	0	0	0	0	0	0	0	0	0	0	0	0	0	0	0	0	0	0	0	0	0	0	0	0	0	0	0	0	0	0	0	0	0	0	0	0	0	0
Oscillospiraceae_UCG-005	0	90	82	116	0	0	0	0	0	0	0	0	0	0	0	0	0	0	29	0	0	0	0	0	0	44	0	0	0	0	0	0	0	0	0	0	0	0	0	0	0	0	0	0	0	0	0	0	0
Oscillospiraceae_unclassified	0	87	107	81	0	0	0	0	0	0	0	0	0	0	0	0	0	0	0	0	0	0	0	0	0	0	0	0	0	0	0	0	0	0	0	0	0	0	0	0	0	0	0	0	0	0	0	0	0
Oscillospiraceae_uncultured	0	82	313	185	56	0	0	44	0	0	0	0	0	0	0	0	0	34	0	0	0	0	0	0	0	0	0	0	0	0	0	0	0	0	0	0	0	0	0	0	0	38	0	0	0	0	0	0	0
Oscillospirales_UCG-010	0	0	0	0	41	0	0	0	0	0	0	0	0	0	0	0	0	0	0	0	0	0	0	0	0	0	0	0	0	0	0	0	0	0	0	0	0	0	0	0	0	0	0	0	0	0	0	0	0
Oscillospirales_unclassified	0	0	0	0	0	0	0	0	0	0	0	0	0	0	0	0	0	0	0	0	0	0	0	0	0	0	0	0	0	0	0	0	0	0	0	0	0	0	0	0	0	0	0	0	0	0	0	0	0
Oxalobacter	0	0	0	0	36	0	0	0	0	0	0	0	0	0	0	0	0	0	0	0	0	0	0	0	0	0	0	0	0	0	0	0	0	0	0	0	0	0	0	0	0	0	0	0	0	0	0	0	0
Paludibacteraceae_F0058	49	0	153	117	47	0	0	485	44	65	0	161	99	0	0	166	0	231	342	241	43	0	0	132	0	540	59	0	120	204	0	0	1091	54	37	53	91	145	59	118	240	84	29	0	95	706	42	453	34
Parabacteroides	114	0	0	24	0	0	0	161	0	0	0	0	0	0	0	0	0	0	0	0	0	0	0	0	0	0	0	0	0	0	0	0	0	0	0	0	0	0	0	0	0	0	0	0	0	0	0	0	33
Paracoccus	0	0	0	0	0	0	0	0	0	0	0	0	0	0	0	0	0	0	0	0	0	0	0	0	0	0	0	0	0	0	0	0	0	0	0	0	0	0	0	0	0	0	0	0	0	0	0	36	0
Paraprevotella	0	0	0	0	0	0	0	0	0	0	0	0	0	0	0	0	0	0	0	0	0	0	0	0	0	0	0	0	0	0	0	0	0	0	0	0	0	0	0	0	0	0	0	0	0	0	0	0	0
Parascardovia	0	0	46	22	0	36	73	0	0	34	0	0	0	0	0	0	0	0	0	0	0	0	0	0	0	0	0	0	0	0	0	0	0	0	0	0	0	0	782	37	0	202	74	0	0	0	0	0	0
Parasphingopyxis	0	0	0	0	0	0	0	0	0	0	0	0	0	0	0	0	0	0	0	0	0	0	0	0	0	0	0	0	0	0	0	0	0	0	0	0	0	0	0	0	0	0	0	0	0	0	0	0	0
Parasutterella	0	44	36	0	0	0	0	39	0	0	0	0	0	0	0	46	0	0	0	0	0	0	0	0	0	0	0	0	0	0	0	0	37	0	0	0	0	0	0	0	0	0	0	0	0	87	0	0	0
Parvimonas	2126	4030	5053	440	71	696	516	1081	4100	2347	57	388	454	290	1611	8211	3334	1975	1065	2663	375	7710	2369	1300	483	483	3512	0	2537	2350	155	1480	2775	1869	32	1603	795	2559	1240	95	7048	947	89	0	4406	917	2384	775	25
Pasteurellaceae_unclassified	2670	1200	1996	1330	1921	0	0	3355	766	1982	199	1210	455	45	2056	3465	2646	3532	104	3947	6480	856	691	0	22	35	767	42	138	1947	1022	1935	698	867	1495	618	1115	2475	278	38	4423	41	65	0	6021	2143	1501	816	5488
Patescibacteria_unclassified	0	0	0	0	0	0	0	0	0	0	0	0	0	0	0	0	0	0	0	0	0	0	0	0	0	0	0	0	0	0	0	0	0	0	0	0	0	0	0	0	0	0	0	0	0	0	0	0	0
Pedomicrobium	0	0	0	0	0	0	0	0	0	0	0	0	0	0	0	0	0	0	0	0	0	0	0	0	0	0	0	0	0	0	0	0	0	0	0	0	0	0	0	0	0	0	0	0	0	0	0	0	0
Pelagibacterium	0	0	0	0	0	0	0	0	0	0	0	0	0	0	0	0	0	0	0	0	0	0	0	0	0	0	0	0	0	0	0	0	0	0	0	0	0	0	0	0	0	0	0	0	0	0	0	0	0
Pelospora	0	0	0	0	0	0	0	0	0	0	0	0	0	0	0	0	0	0	0	0	0	0	0	0	0	0	0	0	0	0	0	0	0	0	0	0	0	0	0	0	0	0	0	0	0	0	0	0	0
Peptoanaerobacter	0	91	35	0	0	0	0	0	0	96	0	46	0	0	53	44	0	0	0	0	104	140	0	0	0	0	0	0	0	0	0	0	35	0	0	0	0	50	0	0	611	0	26	0	0	0	40	0	0
Peptococcus	0	203	32	53	0	364	0	250	0	91	147	0	832	0	91	789	33	239	185	736	222	513	959	235	0	66	350	0	200	143	2171	154	182	104	234	111	506	217	121	417	371	0	202	0	480	640	0	691	0
Peptoniphilus	0	0	0	0	0	0	0	0	0	0	0	0	0	0	0	0	0	0	0	0	0	0	0	0	0	0	0	0	0	0	0	0	0	0	0	0	0	0	0	0	0	44	0	0	0	0	0	0	0
Peptostreptococcaceae_unclassified	62	765	0	25	0	0	0	50	0	327	0	0	42	0	0	0	39	0	160	430	0	308	259	0	0	0	244	0	97	46	937	638	0	0	0	0	303	0	0	151	55	0	0	0	996	0	0	377	0
Peptostreptococcaceae_uncultured	0	0	0	0	0	0	0	0	0	0	0	0	0	0	0	0	0	0	0	0	0	0	0	0	0	0	0	0	0	0	0	0	0	0	0	0	0	0	0	0	0	0	0	0	0	0	0	0	0
Peptostreptococcales-Tissierellales_W5053	0	49	45	0	0	0	0	0	52	0	0	0	0	0	46	0	35	0	0	0	0	37	0	75	0	129	55	0	0	0	0	0	0	0	0	0	39	44	0	0	0	0	32	0	0	0	0	0	0
Peptostreptococcales-Tissierellales_unclassified	51	48	0	0	0	0	0	0	0	0	0	0	0	0	0	87	0	0	0	61	0	114	28	27	0	0	0	0	0	0	0	0	0	101	0	0	0	35	0	0	50	0	0	0	62	0	0	0	0
Peptostreptococcales-Tissierellales_uncultured	0	0	0	0	0	0	0	0	0	0	0	0	0	0	0	0	0	0	0	0	0	0	0	0	0	0	0	0	0	0	0	0	0	0	0	165	0	0	0	0	99	0	0	0	0	0	0	0	0
Peptostreptococcus	14772	10840	5796	2649	434	1067	260	5485	6060	5064	2304	10200	9322	228	2284	13738	2950	2958	6212	5128	1714	29148	6549	2143	1101	975	7045	1063	6926	5985	12225	4035	4452	11857	6584	5462	7070	3828	5427	5127	13928	6381	1458	3347	3160	3679	5320	6717	695
Persicirhabdus	0	0	0	0	0	0	0	0	0	0	0	0	0	0	0	0	0	0	0	0	0	0	0	0	0	0	0	0	0	0	0	0	0	0	0	0	0	0	0	0	0	0	0	0	0	0	0	0	0
Phascolarctobacterium	102	128	0	61	0	0	0	0	0	0	0	0	44	0	0	0	0	0	0	0	0	0	0	0	0	0	0	0	0	0	0	0	37	0	0	0	0	0	0	0	0	0	0	0	0	0	0	65	29
Phocaeicola	0	0	0	0	0	33	0	0	0	0	0	0	46	0	0	0	0	0	54	0	0	0	0	37	0	84	0	0	0	0	0	0	0	0	0	0	0	0	0	0	0	0	0	0	33	0	0	28	0
Planctomycetota_OM190	0	0	0	0	0	0	0	0	0	0	0	0	0	0	0	0	0	0	0	0	0	0	0	0	0	0	0	0	0	0	0	0	0	0	0	0	0	0	0	0	0	0	0	0	0	0	0	0	0
Porphyromonas	59002	19641	44246	6491	15416	1084	809	50440	4299	38145	1372	58531	13048	2501	38195	49939	43783	18595	13374	27645	46173	31440	38241	12639	839	22657	23469	781	26023	46069	29722	6921	38155	17562	721	42039	40153	105982	6791	3647	68437	6113	3748	292	23645	44119	13851	8965	139
Prevotella	138313	99614	134730	163804	133949	27123	14054	91955	170649	197944	242064	238987	196403	200041	105369	156681	85956	37192	220490	56869	33928	266437	124782	192717	348613	198394	192763	240960	198052	147664	212229	146179	127388	343909	202241	136418	153293	28206	315669	339047	99702	431392	297077	215968	47869	61379	169468	117247	72749
Prevotellaceae	0	0	0	0	0	0	0	0	0	0	0	0	52	0	0	0	0	0	0	0	0	0	0	0	0	0	0	0	199	0	0	0	0	0	0	0	0	0	0	0	0	0	0	0	0	0	0	0	0
Prevotellaceae_Ga6A1_group	64	165	0	0	0	0	0	0	0	0	0	0	0	0	0	0	0	0	0	0	0	0	0	0	0	0	0	0	0	0	0	0	0	0	0	0	0	0	0	0	0	34	0	0	0	0	0	0	0
Prevotellaceae_UCG-001	0	0	0	43	0	0	0	0	0	0	0	0	0	0	0	0	0	0	0	0	0	0	0	0	0	0	0	0	0	0	0	0	0	0	0	0	0	0	0	0	0	0	0	0	0	0	0	0	0
Prevotellaceae_unclassified	460	251	390	1111	353	0	30	480	584	966	456	914	471	275	648	212	472	103	264	32	59	649	483	762	474	256	677	42	948	868	0	173	105	500	1411	444	196	277	969	788	380	100	1022	27	262	285	312	0	620
Prevotellaceae_uncultured	261	0	200	0	49	36	40	0	61	244	25	0	0	0	0	0	0	0	69	0	0	182	0	80	0	86	0	0	0	43	0	0	35	203	0	63	0	0	895	0	192	200	439	0	0	0	169	0	0
Propionibacterium	0	0	0	0	0	0	0	0	0	0	0	0	0	0	0	0	0	0	0	30	0	0	0	0	0	0	0	0	0	0	0	0	0	0	0	0	0	0	0	0	0	33	0	0	0	0	0	33	0
Propionivibrio	0	0	0	0	0	0	0	0	0	0	0	0	0	0	0	0	0	0	0	0	0	0	0	0	0	0	0	0	0	0	0	0	33	0	0	0	0	0	0	0	0	0	0	0	0	0	0	0	0
Proteobacteria_unclassified	0	0	0	0	0	0	0	0	0	0	0	0	0	0	0	0	0	0	0	0	0	0	0	0	0	0	32	0	0	0	0	0	25	0	0	0	0	0	230	0	0	0	0	0	0	0	0	0	0
Proteus	0	0	0	0	0	0	0	0	0	0	0	0	0	0	0	0	0	0	0	0	0	0	0	0	0	0	0	0	0	0	0	0	0	0	0	0	0	0	0	0	0	0	0	0	0	0	0	0	0
Pseudahrensia	0	0	0	0	0	0	0	0	0	0	0	0	0	0	0	0	0	0	0	0	0	0	0	0	0	0	0	0	0	0	0	0	0	0	0	0	0	0	0	0	0	0	0	0	0	0	0	0	0
Pseudogracilibacillus	0	0	0	0	0	0	0	0	0	0	0	0	0	0	0	0	0	0	0	0	0	0	0	0	0	0	0	0	0	0	0	0	0	0	0	0	0	0	0	0	0	0	0	0	0	0	0	0	0
Pseudomonas	0	76	0	0	0	140	86	0	0	28	0	0	0	37	0	40	0	0	0	33	0	0	0	63	0	139	31	79	40	0	65	43	42	55	0	0	82	0	0	79	0	0	0	0	42	0	0	159	33
Pseudonocardia	0	0	0	0	0	0	0	0	0	0	0	0	0	0	0	0	0	0	0	0	0	0	0	0	0	0	0	0	0	0	0	0	0	0	0	0	0	0	0	0	0	0	0	0	0	0	0	0	0
Pseudopropionibacterium	0	0	83	0	38	0	0	0	0	0	0	0	0	0	0	0	0	0	0	0	0	0	41	0	0	0	0	0	0	0	0	0	0	0	0	0	49	0	0	0	0	73	0	0	36	0	0	0	0
Pseudoramibacter	0	0	0	0	0	32	46	0	0	68	0	0	0	0	0	0	0	0	0	0	0	0	0	45	0	0	32	0	0	0	0	0	0	0	0	0	0	0	0	0	0	143	0	0	0	0	37	0	0
Psychrobacter	0	0	0	0	0	0	0	0	0	0	0	0	0	0	0	0	0	0	0	0	0	0	0	0	0	0	0	0	0	0	0	0	0	0	0	0	0	0	0	0	0	0	0	0	0	0	0	0	0
Pyramidobacter	0	0	0	0	0	0	0	0	0	0	0	0	0	0	0	0	0	0	0	0	0	0	0	0	27	0	0	0	0	0	0	0	75	0	0	0	0	0	0	0	0	0	0	0	0	0	0	0	0
Ralstonia	0	0	0	0	0	0	0	0	0	0	0	0	0	0	0	0	0	0	0	0	0	0	0	0	0	0	0	0	0	0	0	0	0	0	0	0	0	0	0	0	0	0	0	0	0	0	0	0	0
Rheinheimera	0	0	0	0	0	0	0	0	0	0	0	0	0	0	0	0	0	0	0	0	0	0	0	0	0	0	0	0	0	0	0	0	0	0	0	0	0	0	0	0	0	0	0	0	0	0	0	0	0
Rhizobiaceae_unclassified	0	0	0	0	0	0	0	0	0	0	0	0	0	0	0	0	0	0	0	0	0	0	0	0	0	0	0	0	0	0	26	0	0	0	0	0	0	0	0	0	0	0	0	0	0	0	0	0	0
Rhizobiales_unclassified	0	0	0	0	0	0	0	0	0	0	0	0	0	0	0	0	0	0	0	0	0	0	0	0	0	0	0	0	0	0	0	0	0	0	0	0	0	0	0	0	0	0	0	0	0	0	0	0	0
Rhizorhapis	0	0	0	0	0	0	0	0	0	0	0	0	0	0	0	0	0	0	0	0	0	0	0	0	0	0	0	0	0	0	0	0	0	0	0	0	0	0	0	0	0	0	0	0	0	0	0	0	0
Rhodobacteraceae	0	0	0	0	0	0	0	0	0	0	0	0	0	0	0	0	0	0	0	0	0	0	0	0	0	0	0	0	0	0	0	0	0	0	0	0	0	0	0	0	0	0	0	0	0	0	0	0	0
Rhodobacteraceae_unclassified	0	0	0	0	0	0	0	0	0	0	0	0	0	0	0	0	0	0	0	0	0	0	0	0	0	0	0	0	0	0	0	0	0	0	0	0	0	0	0	0	0	0	0	0	0	0	0	0	0
Rhodococcus	0	0	0	0	0	0	0	0	0	0	0	0	0	0	0	0	0	0	0	0	0	0	0	0	0	0	0	0	0	0	0	0	0	0	0	0	0	0	0	0	0	0	0	0	0	0	0	0	0
Rhodocyclaceae_unclassified	0	0	0	0	0	0	0	0	0	0	0	0	0	0	0	0	0	0	0	0	0	0	0	0	0	0	0	0	0	0	0	0	0	0	0	0	0	0	0	0	0	0	0	0	0	0	0	0	0
Rhodospirillales_uncultured	0	0	0	0	0	0	0	0	0	0	0	0	0	0	0	0	0	0	0	0	0	0	0	0	0	0	0	0	0	0	0	0	0	0	0	0	0	0	0	0	0	0	0	0	0	0	0	0	0
Rikenella	0	0	0	0	0	0	0	0	0	0	0	0	0	0	0	0	0	0	0	0	0	0	0	0	0	0	0	0	0	0	0	0	0	0	0	0	0	0	0	0	0	0	0	0	0	0	0	0	0
Rikenellaceae_RC9_gut_group	0	309	45	19	124	0	0	42	44	77	89	121	342	0	92	0	40	0	101	0	0	205	70	855	92	114	152	0	0	48	0	0	69	37	122	336	0	46	0	90	230	33	31	0	378	0	77	0	0
Romboutsia	0	0	0	25	0	0	0	0	0	0	0	0	0	0	0	0	0	0	0	0	0	0	0	0	0	0	27	0	0	0	0	0	0	0	0	53	0	0	56	0	0	0	0	33	0	0	0	0	0
Roseburia	47	76	214	51	169	0	0	0	0	0	0	50	0	0	0	0	0	0	0	0	0	0	0	0	0	0	0	39	0	0	35	0	0	0	0	0	0	49	0	0	0	0	0	26	0	0	0	0	0
Rothia	6865	42211	12833	5635	53428	192156	222102	9134	14536	26996	10741	1919	9352	34340	55199	21432	9073	5760	43393	3702	44992	7035	14254	9943	3243	10637	19726	10998	4227	5370	25873	28590	4437	3400	7892	8056	9019	12180	13773	9593	14757	35461	10139	18483	38687	4202	20809	105115	45317
Rubritalea	0	0	0	0	0	0	0	0	0	0	0	0	0	0	0	0	0	0	0	0	0	0	0	0	0	0	0	0	0	0	0	0	0	0	0	0	0	0	0	0	0	0	0	0	0	0	0	0	0
Rubritaleaceae_DBS1	0	0	0	0	0	0	0	0	0	0	0	0	0	0	0	0	0	0	0	0	0	0	0	0	0	0	0	0	0	0	0	0	0	0	0	0	0	0	0	0	0	0	0	0	0	0	0	0	0
Rubritaleaceae_unclassified	0	0	0	0	0	0	0	0	0	0	0	0	0	0	0	0	0	0	0	0	0	0	0	0	0	0	0	0	0	0	0	0	0	0	0	0	0	0	0	0	0	0	0	0	0	0	0	0	0
Ruegeria	0	0	0	0	0	0	0	0	0	0	0	0	0	0	0	0	0	0	0	0	0	0	0	0	0	0	0	0	0	0	0	0	0	0	0	0	0	0	0	0	0	0	0	0	0	0	0	0	0
Ruminococcaceae	0	0	0	0	0	0	0	0	0	0	0	0	0	0	0	0	0	0	0	0	0	0	0	0	0	0	0	0	0	0	0	0	0	0	0	0	0	0	0	0	0	0	0	0	0	0	0	0	0
Ruminococcaceae_CAG-352	243	0	0	30	0	0	0	0	0	0	0	0	0	0	0	0	0	45	0	0	0	0	0	0	0	0	0	0	0	0	0	0	0	45	0	0	0	0	0	0	0	0	0	0	0	0	0	0	0
Ruminococcaceae_Incertae_Sedis	53	0	0	30	53	0	0	0	0	34	0	0	0	0	0	0	0	0	0	0	0	0	0	0	0	0	0	0	0	0	0	0	0	0	0	0	0	0	0	0	0	0	0	0	0	0	0	0	0
Ruminococcaceae_UBA1819	0	0	0	0	0	0	0	0	0	0	0	0	0	0	0	0	0	0	0	0	0	0	0	0	0	0	0	0	0	0	0	0	0	0	0	0	0	0	0	0	0	0	0	0	0	0	0	0	0
Ruminococcaceae_unclassified	0	0	40	0	81	0	0	0	0	0	0	0	0	0	0	0	0	0	0	0	0	0	0	0	0	0	0	0	0	0	0	0	0	0	0	0	0	0	0	0	0	0	0	0	0	0	0	0	0
Ruminococcaceae_uncultured	100	0	0	0	0	0	0	0	0	0	0	0	0	0	0	0	0	0	0	0	0	0	0	0	0	0	0	0	0	0	0	0	0	0	0	0	0	0	0	0	0	0	0	0	0	0	0	0	0
Ruminococcus	0	143	37	0	230	0	0	43	0	0	0	0	0	0	0	0	0	0	0	0	0	0	0	0	0	0	0	0	45	0	0	0	0	0	0	0	0	0	0	0	0	0	0	0	0	0	0	0	38
Saccharimonadaceae	0	48	227	31	146	255	103	239	0	494	53	54	229	217	46	0	142	94	743	495	114	101	60	325	856	593	142	39	96	75	69	0	565	230	0	0	163	163	308	247	575	3808	990	25	344	340	500	2635	0
Saccharimonadaceae_TM7a	0	0	0	0	0	0	0	0	0	0	0	0	0	0	0	0	0	0	0	0	0	0	0	0	0	0	0	0	0	0	0	0	0	0	0	0	0	0	0	0	0	0	0	0	0	0	0	0	0
Saccharimonadaceae_TM7x	2100	825	13175	12798	914	241	0	7252	8706	9711	9237	576	3178	1992	1755	1185	4136	2099	2957	7819	1152	3649	123	5961	9970	636	1243	1547	10163	7719	55	6709	1392	6621	21974	5496	6881	955	3119	15341	1377	13906	6422	523	1090	10351	5021	2231	1115
Saccharimonadaceae_unclassified	2527	871	12262	10514	248	295	0	5861	8763	9946	7626	213	2781	1196	955	1174	3850	1968	3945	6669	787	2917	0	5221	8176	622	1226	876	8657	5808	0	5367	1320	4391	17209	4020	12619	1066	3003	7961	963	4725	5213	461	387	9347	3861	2751	866
Saccharimonadales	1686	887	1720	1114	483	293	0	1348	1561	406	309	0	1905	201	1733	640	1764	281	342	296	823	2325	3685	12657	702	6557	2077	130	551	1452	272	178	346	2103	187	571	1871	1182	955	0	5054	1454	611	31	476	1704	191	5633	0
Saccharimonadales_unclassified	45	0	233	335	36	0	0	27	472	145	204	106	0	46	51	0	102	0	36	53	0	33	0	168	138	0	0	93	136	165	0	37	36	0	130	113	69	0	0	366	0	103	181	0	0	193	40	0	0
Salinivibrio	0	0	0	0	0	0	0	0	0	0	0	0	0	0	0	0	0	0	0	0	0	0	0	0	0	0	0	0	0	0	0	0	0	0	0	0	0	0	0	0	0	0	0	0	0	0	0	0	0
Scardovia	0	0	35	0	0	33	305	0	0	36	0	0	0	483	0	0	0	0	0	0	0	438	39	35	153	656	93	0	0	40	32	0	0	0	0	0	0	0	968	43	0	0	0	0	0	0	383	0	0
Schlegelella	0	0	0	0	0	0	0	0	0	0	0	0	0	0	0	0	0	0	0	0	0	0	0	0	0	0	0	0	0	0	0	0	0	0	0	0	0	0	0	0	0	0	0	0	0	0	0	0	0
Selenomonadaceae_unclassified	152	166	220	0	0	32	98	36	0	66	152	0	46	55	49	0	151	0	153	86	98	244	106	99	416	93	0	0	784	362	348	34	236	43	0	53	40	248	125	469	770	94	65	895	92	161	41	204	0
Selenomonadaceae_uncultured	0	41	0	174	0	0	0	0	0	0	0	0	0	37	0	0	0	0	0	0	36	0	0	469	153	1253	0	172	90	0	370	0	0	0	42	0	0	0	45	385	0	0	979	0	0	0	0	0	0
Selenomonas	2370	1156	705	562	493	1233	1107	3161	1825	322	9316	168	288	92	93	241	121	1931	1743	1462	182	2281	704	1755	21120	753	372	677	13437	5110	1551	324	1466	373	1151	489	8459	236	2699	13077	2220	830	4980	986	279	566	1646	3586	103
Senegalimassilia	0	0	0	0	0	0	0	0	0	0	0	0	0	0	0	0	0	0	0	0	0	0	0	0	0	0	0	0	0	0	0	0	0	0	0	0	0	0	0	0	0	0	0	0	0	0	0	0	0
Sericytochromatia	0	0	0	0	0	0	0	0	0	0	0	0	0	0	0	0	0	0	0	0	0	0	0	0	0	0	0	0	0	0	0	0	0	0	0	0	0	0	0	0	0	0	0	0	0	0	0	0	0
Serratia	0	0	0	0	0	0	0	0	0	0	0	0	0	0	0	0	0	0	0	0	0	0	0	0	0	0	0	0	0	0	0	0	0	0	0	0	0	0	0	0	0	0	0	0	0	0	0	0	0
Shuttleworthia	1394	45	0	201	0	578	128	0	0	0	538	54	0	0	352	0	0	0	0	0	30	384	35	528	31	0	54	0	0	0	103	36	69	48	42	0	0	0	236	94	0	244	2223	0	0	76	127	342	0
Simonsiella	0	0	0	0	0	0	0	0	0	0	0	0	0	0	0	0	0	0	0	0	0	0	0	0	0	0	0	0	0	35	0	0	0	0	0	57	0	0	0	0	0	0	0	0	0	0	0	0	0
Slackia	46	43	0	28	0	0	0	0	0	0	0	0	0	49	0	0	0	0	0	0	0	403	36	33	61	35	0	0	0	0	0	0	29	0	0	53	0	0	0	83	0	109	79	0	30	0	78	334	0
Smithella	0	0	0	0	0	0	0	0	0	0	0	0	0	0	0	0	0	0	0	0	0	0	0	0	0	0	0	0	0	0	0	0	0	0	0	0	0	0	0	0	0	0	0	0	0	0	0	0	0
Solobacterium	4018	3365	11029	7614	1617	1805	42	3680	3005	4976	17848	8891	20306	1816	3652	13167	5740	2766	1915	1457	2192	6443	6559	7517	7146	3118	8225	6798	6878	5176	3597	3362	11891	7602	5646	9014	7931	582	6574	5229	2866	7157	5680	7601	918	3613	5074	4458	1207
Sphaerochaeta	0	0	0	0	0	28	0	0	0	0	0	0	0	0	0	0	0	0	0	0	0	0	0	0	0	0	0	0	0	0	0	0	27	0	0	0	0	0	0	0	0	0	0	0	0	0	0	0	0
Sphingomonadaceae_unclassified	0	0	0	0	0	0	0	0	0	0	0	0	0	0	0	0	0	0	0	0	0	0	0	0	0	0	0	0	0	0	0	0	0	0	0	0	0	0	0	0	0	0	0	0	0	0	0	0	0
Sphingomonas	0	0	0	0	0	0	0	0	0	0	0	0	0	0	0	0	0	0	0	0	0	0	0	0	0	0	0	0	0	0	0	0	0	0	0	0	0	0	0	0	0	0	0	0	0	0	0	0	0
Sphingopyxis	0	0	0	0	0	0	0	0	0	0	0	0	0	0	0	0	0	0	0	0	0	0	0	0	0	0	0	0	0	0	0	0	0	0	0	0	0	0	0	0	0	0	0	0	0	0	0	0	0
Spirochaetaceae_unclassified	0	0	0	0	0	0	0	0	0	0	0	0	0	0	0	0	0	0	0	0	0	0	0	0	0	0	0	0	0	0	0	0	0	0	0	0	0	0	0	0	0	0	0	0	0	0	0	0	0
Staphylococcus	0	0	0	0	0	0	0	0	0	0	0	0	0	0	0	0	0	0	0	0	44	0	0	0	0	54	0	0	0	0	67	35	0	0	0	0	0	0	0	0	0	0	0	0	39	0	84	70	0
Stenotrophomonas	0	0	0	0	0	0	0	0	0	0	0	0	0	0	0	0	0	0	0	0	0	0	0	0	0	0	0	0	0	0	0	0	0	0	0	0	0	0	0	0	0	0	0	0	0	0	0	0	0
Stomatobaculum	9089	3334	2192	3238	761	9757	408	4072	6044	3938	5115	14472	10820	1748	2431	1157	2627	713	1460	2193	235	2177	3925	6761	22991	2046	11313	919	12522	16922	549	598	11158	10151	875	12491	6025	3070	5168	3010	708	5046	3416	0	3813	1293	10444	4316	1222
Streptobacillus	44	0	2353	0	0	0	0	0	45	0	0	0	0	0	41	0	0	0	0	0	0	266	0	0	0	0	28	0	0	35	0	0	0	0	0	0	0	0	0	0	0	0	0	0	0	0	0	0	0
Streptococcaceae_unclassified	0	42	0	0	0	0	0	0	0	0	0	0	0	0	45	0	0	0	0	0	0	0	31	0	0	0	0	0	0	0	0	0	0	0	0	0	0	0	0	0	0	0	0	0	0	0	0	0	0
Streptococcus	158986	324271	209012	71448	186357	473119	645015	75495	235490	230791	95930	109726	291596	491344	363406	144822	245286	156173	167032	53175	68523	119781	114590	396363	33771	418221	243325	305085	53746	114226	205695	149634	190827	179173	27237	148275	132578	195598	139120	207032	121393	129517	198105	248643	400147	141122	137798	226562	153869
Streptomycetaceae_E1B-B3-114	0	0	0	0	0	0	0	0	0	0	0	0	0	0	0	0	0	0	0	0	0	0	0	0	0	0	0	0	0	0	0	0	0	0	0	0	0	0	0	0	0	0	0	0	0	0	0	0	0
Subdoligranulum	110	48	0	0	346	0	0	246	0	31	0	0	0	0	0	0	40	31	0	0	0	0	0	0	0	0	0	0	0	40	35	37	0	0	0	0	0	0	0	0	0	0	0	25	0	43	0	0	68
Sutterella	0	0	0	0	0	0	0	0	0	0	0	0	0	0	0	0	0	0	0	0	0	0	0	0	0	0	0	0	0	0	33	0	0	0	0	0	0	0	0	0	0	0	0	0	0	0	0	0	0
Suttonella	0	0	104	0	0	0	0	0	0	0	0	0	0	0	0	0	0	0	0	0	0	0	0	0	0	0	0	0	0	0	0	0	0	0	0	0	0	0	0	0	0	0	0	0	0	0	0	0	0
Synergistaceae_unclassified	0	0	0	0	0	0	0	0	0	0	0	0	0	0	0	0	0	0	0	0	0	0	0	0	0	0	0	0	0	0	0	0	0	0	0	0	0	0	0	0	0	0	0	0	0	0	0	0	0
Synergistaceae_uncultured	0	0	0	0	0	65	0	0	0	0	0	0	0	0	0	0	0	0	0	0	0	0	0	0	0	0	0	0	0	0	0	0	0	0	0	0	0	0	0	0	0	0	0	0	0	0	0	0	0
Tannerella	2292	656	1387	4905	128	607	32	2661	0	603	1301	705	579	514	197	76	238	2534	2229	777	35	414	1112	1125	357	1936	390	44	12009	6034	473	62	1722	347	2432	2191	1024	1029	369	463	908	6987	226	24	484	1634	7098	1965	62
Tannerellaceae_unclassified	0	0	0	0	0	0	0	0	0	0	0	0	0	0	0	0	0	0	0	0	0	0	0	0	0	0	0	0	0	0	0	0	0	0	0	0	0	0	0	0	0	0	0	0	0	0	0	0	0
Tepidibacter	0	0	0	0	0	0	0	0	0	0	0	0	0	0	0	0	0	0	0	0	0	0	0	0	0	0	0	0	0	0	0	0	0	0	0	0	0	0	0	0	0	0	0	0	0	0	0	0	0
Tepidimonas	0	0	0	0	0	0	0	0	0	0	0	0	0	0	0	0	0	0	0	0	0	0	0	0	0	0	0	0	0	0	0	0	0	0	0	0	0	0	0	0	0	0	0	0	0	0	0	0	0
Thermincola	0	0	0	0	0	0	0	0	0	0	0	0	0	0	0	0	0	0	0	0	0	0	0	0	0	0	0	0	0	0	0	0	0	0	0	0	0	0	0	0	0	0	0	0	0	0	0	0	0
Thermoanaerobaculaceae_Subgroup	0	0	0	0	0	0	0	0	0	0	0	0	0	0	0	0	0	0	0	0	0	0	0	0	0	0	0	0	0	0	0	0	0	0	0	0	0	0	0	0	0	0	0	0	0	0	0	0	0
Thermodesulfovibrionia_uncultured	0	0	0	0	0	0	0	0	0	0	0	0	0	0	0	0	0	0	0	0	0	0	0	0	0	0	0	0	0	0	0	0	0	0	0	0	0	0	0	0	0	0	0	0	0	0	0	0	32
Treponema	214	1319	464	285	50	339	70	557	856	1089	552	337	1143	327	527	299	240	1112	1018	5857	292	2192	807	2067	160	2327	1059	0	830	1012	130	31	1741	683	976	931	1682	1137	114	1213	1235	0	483	0	472	163	446	487	0
Truepera	0	0	0	0	0	0	0	0	0	0	0	0	0	0	0	0	0	0	0	0	0	0	0	0	0	0	0	0	0	0	0	0	0	0	0	0	0	0	0	0	0	0	0	0	0	0	0	0	0
Turicibacter	0	0	0	25	0	0	0	0	0	0	0	0	0	0	0	0	0	0	0	0	0	0	0	0	0	0	0	0	0	0	0	0	0	0	0	46	0	0	0	0	0	0	0	0	0	0	0	0	0
Tuzzerella	0	0	0	0	0	0	0	0	0	0	0	0	0	0	0	0	0	0	0	0	0	0	0	0	0	0	0	0	0	0	0	0	0	0	0	0	0	0	0	0	0	0	0	0	0	0	0	0	0
Tyzzerella	0	0	0	0	72	0	0	0	52	0	0	0	0	0	0	0	0	0	0	0	0	0	0	0	0	0	0	0	0	0	0	0	0	0	0	0	0	0	0	0	0	0	0	0	0	0	0	0	0
Unassigned_unclassified	0	0	0	0	0	0	0	0	0	0	0	0	0	0	0	0	0	0	0	0	0	0	0	0	0	0	0	0	0	0	0	0	0	0	0	0	0	0	0	0	0	0	0	0	0	0	0	0	0
Veillonella	35069	77854	40939	51468	50607	35050	7923	40139	146901	53913	154839	66918	55204	82701	50126	87687	51739	32520	163960	52896	2401	94835	47219	129359	115650	120637	82511	245827	125964	80862	188988	84343	89966	81407	51413	73002	63635	11385	106624	152772	22713	73600	128935	222239	38522	25580	58912	83326	21634
Veillonellaceae_unclassified	91	216	159	212	133	58	189	80	268	153	965	257	42	355	276	132	101	34	322	0	0	277	106	399	446	933	55	918	865	101	187	0	45	63	290	0	84	0	291	460	0	393	812	595	0	0	885	67	0
Veillonellales-Selenomonadales_unclassified	53	37	0	0	0	0	41	116	47	0	330	0	0	0	0	0	0	39	120	0	0	148	31	147	629	0	0	84	428	283	87	0	40	41	92	58	98	0	167	238	46	0	263	0	0	0	77	84	0
Vibrio	0	0	0	0	0	0	0	0	0	0	0	0	0	0	0	0	0	0	0	0	0	0	0	0	0	0	0	0	0	0	0	0	0	0	0	0	0	0	0	0	0	0	0	0	0	0	0	0	0
Weissella	0	0	0	0	0	0	555	0	0	0	0	51	0	0	0	0	0	0	0	0	0	69	0	0	0	0	0	0	0	0	0	0	0	0	0	0	0	0	0	0	0	0	0	0	0	0	0	271	0
Williamwhitmaniaceae_Blvii28_wastewater-sludge_group	0	0	0	0	0	0	0	0	0	0	0	0	0	0	0	0	0	0	0	0	0	0	0	0	0	0	0	0	0	0	0	0	0	0	0	0	0	0	0	0	0	0	0	0	0	0	0	0	33
Wolinella	0	0	0	0	0	0	0	0	0	0	0	0	40	0	0	0	0	0	0	0	0	34	0	0	0	0	0	0	0	0	0	0	0	0	0	0	0	0	0	41	0	0	0	0	0	0	0	0	0
Xanthobacteraceae_unclassified	0	0	0	0	0	0	0	0	0	0	0	0	0	0	0	0	0	0	0	0	0	0	0	0	0	0	0	0	0	0	0	0	0	0	0	0	0	0	0	0	0	0	0	0	0	0	0	0	0
Xanthomonadaceae_unclassified	0	0	0	0	0	0	0	0	0	0	0	0	0	0	0	0	0	0	0	0	0	0	0	0	0	0	0	0	0	0	0	0	0	0	0	0	0	0	0	0	0	0	0	0	0	0	0	0	0
Yersiniaceae_Rahnella1	0	0	0	0	0	0	0	0	0	0	0	0	0	0	0	0	0	0	0	0	0	0	0	0	0	0	0	0	0	0	0	0	0	0	0	0	0	0	0	0	0	0	0	0	0	0	0	37	0
Yoonia-Loktanella	0	0	0	0	0	0	0	0	0	0	0	0	0	0	0	0	0	0	0	0	0	0	0	0	0	0	0	0	0	0	0	0	0	0	0	0	0	0	0	0	0	0	0	0	0	0	0	0	0
Zoogloea	0	0	0	0	0	0	0	0	0	0	0	0	0	0	0	0	0	0	0	0	0	0	0	0	0	0	0	0	0	0	0	0	0	0	0	0	0	0	0	0	0	0	0	0	0	0	0	0	0
[Bacteroides]_pectinophilus_group	0	0	0	0	0	0	0	0	0	0	0	0	0	0	0	0	0	0	0	0	0	0	0	0	0	0	0	0	0	0	0	0	0	0	0	0	0	0	0	0	0	0	0	0	0	0	0	0	0
[Clostridium]_innocuum_group	0	0	0	0	0	0	0	0	0	0	0	0	0	0	0	0	0	0	0	0	0	0	0	0	0	0	0	0	0	0	0	0	0	0	0	0	0	0	0	0	0	0	0	0	0	0	0	0	0
[Eubacterium]_brachy_group	0	255	37	0	49	0	0	42	0	197	0	0	559	0	331	378	0	0	296	189	0	203	148	792	111	439	116	0	0	0	0	0	226	0	59	100	48	0	0	0	457	268	0	0	1016	0	0	0	112
[Eubacterium]_coprostanoligenes_group	48	39	176	64	46	0	0	121	0	51	0	0	0	0	0	0	0	0	0	0	0	0	0	0	0	38	0	0	0	0	0	0	0	0	0	0	34	0	0	0	0	0	0	0	0	0	0	37	0
[Eubacterium]_eligens_group	0	0	0	0	164	36	0	0	0	0	0	0	0	0	0	0	0	0	0	0	0	0	0	0	0	0	0	0	0	0	0	0	41	0	0	0	0	0	0	0	0	0	0	0	0	0	0	0	0
[Eubacterium]_hallii_group	0	0	0	0	0	0	0	83	0	0	0	0	0	0	0	0	0	0	0	0	0	0	0	0	0	0	0	0	0	0	0	0	0	0	0	0	0	0	0	0	0	0	0	0	0	0	0	0	0
[Eubacterium]_nodatum_group	7313	6129	1989	4038	627	1091	80	3009	2422	4415	7792	1133	9148	1094	2667	9378	3347	2413	1294	2052	756	12514	5226	3960	3252	638	5608	1375	4574	2145	168	1664	6499	9709	3268	8277	4995	2309	5327	4561	4823	523	4692	0	2267	837	4178	1806	785
[Eubacterium]_oxidoreducens_group	0	0	0	0	0	0	0	0	0	0	0	0	0	0	0	0	0	0	0	0	0	0	0	0	0	0	0	0	0	0	0	0	0	0	0	0	0	0	0	0	0	0	0	0	0	0	0	0	0
[Eubacterium]_ruminantium_group	0	0	0	0	428	0	0	125	0	0	0	0	0	0	0	0	0	0	0	0	0	0	0	0	0	0	0	0	0	0	0	0	0	0	0	0	0	0	0	0	0	0	0	0	0	0	0	0	0
[Eubacterium]_saphenum_group	0	658	0	0	0	0	0	0	0	98	33	0	789	0	229	0	42	0	56	214	0	134	263	0	0	0	101	0	0	0	0	0	100	0	0	256	0	0	0	0	0	208	84	0	0	0	90	0	36
[Eubacterium]_siraeum_group	0	0	0	0	0	0	0	0	0	0	0	0	0	0	0	0	0	0	0	0	0	0	0	0	0	0	0	0	0	33	0	0	0	0	0	0	0	0	0	0	0	0	0	0	0	0	0	0	0
[Eubacterium]_ventriosum_group	0	0	0	0	0	63	0	0	0	0	0	0	0	0	0	0	0	0	0	0	0	0	0	0	0	0	0	0	0	0	0	0	0	0	0	0	0	0	0	0	0	0	0	0	0	0	0	0	0
[Eubacterium]_xylanophilum_group	0	83	87	170	32	0	0	0	0	0	0	0	0	0	0	0	0	0	0	0	0	0	0	0	0	0	0	0	0	0	0	0	0	0	0	0	0	0	0	0	0	0	0	0	0	0	0	0	0
[Eubacterium]_yurii_group	0	183	74	0	0	31	0	239	0	74	51	54	43	0	42	80	296	30	137	738	461	0	175	72	0	29	0	0	169	165	111	0	356	0	0	648	454	428	0	0	49	0	0	0	142	403	0	0	0
[Ruminococcus]_gnavus_group	0	54	0	0	0	0	0	0	0	0	0	0	0	0	0	36	0	0	0	0	0	0	0	0	0	0	25	0	0	0	0	0	0	0	0	0	0	0	54	0	0	0	0	0	0	0	30	0	0
[Ruminococcus]_torques_group	0	0	0	0	0	0	0	154	53	0	0	0	0	0	87	0	0	0	0	0	0	0	0	0	0	23	0	0	0	0	0	0	41	0	0	0	0	0	0	0	0	0	0	0	0	0	48	0	0
[truncated: 279 more columns]

## Sheet: Sheet4
Table S4 . The abundance and composition at the phylum level of each sample
phylum	AF100	AF101	AF102	AF103	AF104	AF105	AF108	AF109	AF110	AF115	AF119	AF120	AF121	AF122	AF124	AF125	AF126	AF128	AF129	AF130	AF132	AF133	AF134	AF136	AF137	AF138	AF139	AF142	AF143	AF145	AF146	AF147	AF152	AF154	AF155	AF156	AF157	AF158	AF159	AF160	AF161	AF163	AF164	AF166	AF167	AF168	AF169	AF171	AF172
Acidobacteriota	0	0	0	0	0	0	0	0	0	0	0	0	0	0	0	0	0	0	0	0	0	0	0	0	0	0	0	0	0	0	0	0	0	0	0	0	0	0	0	0	0	0	0	0	0	0	0	0	0
Actinobacteriota	38442	76396	108038	76487	90452	358175	240568	56788	85380	96665	163783	95324	55493	136332	101445	56028	72599	50560	134405	77171	62400	177936	37425	99762	177347	99834	55758	115278	84111	48259	45411	101960	76932	96702	56106	72311	44642	23252	98860	65407	43817	194925	105494	157423	62787	32889	149233	198403	86183
Archaea_unclassified	0	0	0	0	0	0	0	0	0	0	0	0	0	0	0	0	0	0	0	0	0	0	0	0	0	0	0	0	0	0	0	0	0	0	0	0	0	0	0	0	0	0	0	0	0	0	0	0	0
Armatimonadota	0	0	0	0	0	0	0	0	0	0	0	0	0	0	0	0	0	0	0	0	0	0	0	0	0	0	0	0	0	0	0	0	0	0	0	0	0	0	0	0	0	0	0	0	0	0	0	0	0
Bacteria_WPS-2	0	0	0	0	0	0	0	0	0	0	0	0	0	0	0	0	0	0	0	0	0	0	0	0	0	0	0	0	0	0	0	0	0	0	0	0	0	0	0	0	0	0	0	0	0	0	0	0	0
Bacteria_unclassified	2794	2530	2611	3464	2133	491	407	2905	3548	4710	2410	4579	3889	4538	4051	1839	2496	4036	2777	1144	4732	2164	2632	2870	1524	2478	3129	3194	1683	1960	831	2346	1808	3448	2895	2703	1481	815	4769	2253	1692	5336	3891	917	2335	2217	3513	875	2134
Bacteroidota	242392	169888	217548	265604	188816	30070	16161	196403	233873	290394	302194	365290	273486	208723	179470	237062	202459	153508	253453	150103	133128	327393	204941	216525	364794	234250	329139	247769	277140	256633	249075	173196	189406	405390	258393	200003	277646	161383	339190	390947	232468	448789	334489	225962	95124	131710	209255	140461	93337
Bdellovibrionota	0	0	0	0	0	0	0	0	0	0	0	0	0	0	0	0	0	0	0	0	0	0	0	0	0	0	0	0	0	0	0	0	0	0	0	0	0	0	0	0	0	0	0	0	0	0	0	0	0
Campilobacterota	3797	7645	2300	10206	1763	2060	280	5852	1287	1351	17001	450	2431	845	323	1261	1593	4558	5906	5697	1560	8062	3094	3221	6531	2858	1660	2688	11879	5256	10717	3020	4303	4251	5209	3977	9027	1919	6676	4043	3916	1058	8802	19973	1284	2897	5331	13794	4977
Chloroflexi	0	0	0	0	45	55	0	0	0	0	0	0	0	0	0	0	0	0	0	0	0	0	0	0	0	0	0	0	0	0	0	0	0	0	0	0	0	0	0	0	53	0	0	0	37	0	0	0	38
Cyanobacteria	0	478	0	0	47	1454	65	43	0	0	91	283	0	198	0	0	0	731	0	344	0	120	0	1764	108	0	0	343	174	317	0	3366	2558	0	0	0	130	111	0	2059	0	381	749	3300	0	0	80	398	0
Deferribacterota	0	0	0	0	0	0	0	0	0	0	0	0	0	0	0	0	0	0	0	0	0	0	0	0	0	0	0	0	0	0	0	0	0	0	0	0	0	0	0	0	0	0	0	0	0	0	0	0	0
Deinococcota	0	0	0	0	0	0	0	0	0	0	0	0	0	0	0	0	0	0	0	0	0	0	0	0	0	0	0	0	0	0	0	0	0	0	0	0	0	0	0	0	0	0	0	0	0	0	0	0	0
Desulfobacterota	0	79	242	110	0	0	0	39	0	35	0	0	148	0	0	0	0	43	196	0	0	106	0	66	0	280	0	0	50	0	26	0	132	0	0	49	0	49	59	84	0	0	34	27	0	0	0	0	0
Firmicutes	300381	503150	353825	180373	287618	578572	739613	185337	480634	357259	371596	250877	481869	612788	519712	345782	357567	252902	384475	175982	144316	330122	235027	620004	332821	613492	443977	610803	309833	296597	494045	283028	380869	356243	145645	311257	311214	269377	316493	452507	245713	268378	414539	524802	520265	228145	293495	442954	208642
Fusobacteriota	126251	105821	64939	114672	8872	25593	1680	185856	92970	26339	76714	50350	66981	5948	35834	63080	33751	105342	93830	166660	45676	41304	65666	21942	80390	25173	80559	5365	211772	192589	76744	20332	91862	51427	211918	200064	138113	83948	58515	40039	175519	49289	110599	31353	40635	116745	166225	67624	16381
Gemmatimonadota	0	0	0	0	0	0	0	0	0	0	0	0	0	0	0	0	0	0	0	0	0	0	0	0	0	0	0	0	0	0	0	0	0	0	0	0	0	0	0	0	0	0	0	0	0	0	0	0	0
Nitrospirota	0	0	0	0	0	0	0	0	0	0	0	0	0	0	0	0	0	0	0	0	0	0	0	0	0	0	0	0	0	0	0	0	0	0	0	0	0	0	0	0	0	0	0	0	0	0	0	0	32
Patescibacteria	17690	4767	30704	27635	2814	1146	103	15986	21132	23815	18956	1000	12021	4169	7820	12107	11953	5197	8497	22392	3583	12949	4447	25242	22954	8989	5448	2983	34194	22177	396	12611	7831	14589	41575	13700	28237	12681	7997	24120	12431	26776	14694	1040	2646	36381	10502	15732	2122
Planctomycetota	0	0	0	0	0	0	0	0	0	0	0	0	0	0	0	0	0	0	0	0	0	0	0	0	0	0	0	0	0	0	0	0	0	0	0	0	0	0	0	0	0	0	0	0	0	0	0	0	0
Proteobacteria	267974	127724	219175	321144	417310	1696	1053	349904	80320	197988	46703	231459	102024	26132	150540	282502	317342	421977	115342	394615	604270	97524	445852	5382	13182	10026	79097	11577	68334	175200	122625	400075	242250	67221	277283	194899	187828	445063	167208	17132	283156	5038	6043	35203	274067	448809	161920	119105	586154
Spirochaetota	214	1319	464	285	50	367	70	557	856	1089	552	337	1143	327	527	299	240	1112	1018	5857	292	2192	807	2067	160	2327	1059	0	830	1012	130	31	1768	683	976	931	1682	1137	114	1213	1235	0	483	0	472	163	446	487	0
Synergistota	65	203	118	0	43	321	0	86	0	355	0	0	515	0	278	40	0	34	101	35	43	128	109	1155	189	293	174	0	0	0	0	35	281	46	0	106	0	265	119	196	0	30	183	0	348	44	0	167	0
Thermotogota	0	0	0	0	0	0	0	0	0	0	0	0	0	0	0	0	0	0	0	0	0	0	0	0	0	0	0	0	0	0	0	0	0	0	0	0	0	0	0	0	0	0	0	0	0	0	0	0	0
Unassigned_unclassified	0	0	0	0	0	0	0	0	0	0	0	0	0	0	0	0	0	0	0	0	0	0	0	0	0	0	0	0	0	0	0	0	0	0	0	0	0	0	0	0	0	0	0	0	0	0	0	0	0
Verrucomicrobiota	0	0	36	20	37	0	0	244	0	0	0	51	0	0	0	0	0	0	0	0	0	0	0	0	0	0	0	0	0	0	0	0	0	0	0	0	0	0	0	0	0	0	0	0	0	0	0	0	0
[truncated: 279 more columns]

## Sheet: Sheet5
Table S5. The different degree of genus level (p value) between the HC (n=164) and AF patients (n=164)
ID	AF.median	AF.mean	AF.se	HC.median	HC.mean	HC.se	p-value	z-score	Sig_mark	q-value	fixp	fixps
Prevotella	0.083(0.083,0.083)	0.146875	0.00670465	0.0843(0.0843,0.0843)	0.223542	0.0132669	0.000331074	-3.58969	***	0.00181263	0.0003	***0.0003
Neisseria	0.06(0.06,0.06)	0.16693	0.0102089	0.0576(0.0576,0.0576)	0.189679	0.0139679	0.794027	-0.261085		0.850327	0.794	0.794
Streptococcus	0.1195(0.1195,0.1195)	0.197564	0.00868737	0.0301(0.0301,0.0301)	0.0766517	0.00636914	3.75159e-30	-11.4094	***	1.64319e-27	<0.0001	***<0.0001
Veillonella	0.0486(0.0486,0.0486)	0.0763993	0.00321382	0.034(0.034,0.034)	0.0776985	0.00467975	0.222847	-1.21899		0.396087	0.2228	0.2228
Fusobacterium	0.0193(0.0193,0.0193)	0.0498886	0.00303694	0.0203(0.0203,0.0203)	0.0502118	0.00329332	0.931327	-0.0861749		0.978229	0.9313	0.9313
Porphyromonas	0.0064(0.0064,0.0064)	0.0322332	0.00269615	0.0092(0.0092,0.0092)	0.060888	0.00720236	0.0701662	-1.81084		0.181851	0.0702	0.0702
Actinomyces	0.0292(0.0292,0.0292)	0.0577135	0.00320869	0.0111(0.0111,0.0111)	0.0320734	0.00242428	8.17852e-13	-7.15813	***	2.23887e-11	<0.0001	***<0.0001
Rothia	0.0091(0.0091,0.0091)	0.0282759	0.00279587	0.013(0.013,0.013)	0.0573117	0.00547055	3.19059e-06	-4.65815	***	2.852e-05	<0.0001	***<0.0001
Haemophilus	0.0031(0.0031,0.0031)	0.0175109	0.00136826	0.0187(0.0187,0.0187)	0.0641385	0.00533926	2.54752e-16	-8.19302	***	2.12237e-14	<0.0001	***<0.0001
Leptotrichia	0.0122(0.0122,0.0122)	0.0443808	0.00447438	0.0064(0.0064,0.0064)	0.027076	0.00325916	0.000213709	-3.70223	***	0.00126493	0.0002	***0.0002
Alloprevotella	0.0095(0.0095,0.0095)	0.0276139	0.0018603	0.0004(0.0004,0.0004)	0.0183755	0.0032651	5.6895e-16	-8.09579	***	3.115e-14	<0.0001	***<0.0001
Granulicatella	0.0071(0.0071,0.0071)	0.0146372	0.000902196	0.0045(0.0045,0.0045)	0.0119015	0.000994617	0.00017782	-3.74861	***	0.00108174	0.0002	***0.0002
Lachnoanaerobaculum	0.0045(0.0045,0.0045)	0.00866241	0.000465511	0.0032(0.0032,0.0032)	0.00642354	0.000375746	7.31528e-05	-3.96579	***	0.00050064	<0.0001	***<0.0001
Gemella	0.0038(0.0038,0.0038)	0.0107527	0.00104212	0.0011(0.0011,0.0011)	0.00370918	0.000413338	3.8285e-19	-8.94181	***	5.73501e-17	<0.0001	***<0.0001
Peptostreptococcus	0.0025(0.0025,0.0025)	0.00657919	0.000487945	0.0007(0.0007,0.0007)	0.0058237	0.00061665	0.00130594	-3.21467	**	0.00577778	0.0013	** 0.0013
Capnocytophaga	0.0014(0.0014,0.0014)	0.00856896	0.00126621	0.0006(0.0006,0.0006)	0.00363458	0.000562511	4.90722e-08	-5.45464	***	5.65622e-07	<0.0001	***<0.0001
Oribacterium	0.0025(0.0025,0.0025)	0.00628663	0.00043768	0.0015(0.0015,0.0015)	0.00463037	0.000540888	1.38634e-06	-4.82696	***	1.29195e-05	<0.0001	***<0.0001
[Eubacterium]_nodatum_group	0.0017(0.0017,0.0017)	0.00412677	0.000267585	0.0009(0.0009,0.0009)	0.00627975	0.00129726	0.236516	-1.18374		0.396087	0.2365	0.2365
Campylobacter	0.0023(0.0023,0.0023)	0.00522878	0.000356251	<0.0001(<0.0001,<0.0001)	0.00418518	0.000558274	9.42817e-09	-5.74071	***	1.25138e-07	<0.0001	***<0.0001
Solobacterium	0.0028(0.0028,0.0028)	0.00570274	0.000343122	0.001(0.001,0.001)	0.00315672	0.000248654	2.59186e-11	-6.66807	***	5.16015e-10	<0.0001	***<0.0001
Megasphaera	0.0005(0.0005,0.0005)	0.00632561	0.000696343	<0.0001(<0.0001,<0.0001)	0.00238532	0.00033032	2.68535e-09	-5.94976	***	4.05581e-08	<0.0001	***<0.0001
Pasteurellaceae_unclassified	0.0002(0.0002,0.0002)	0.00173377	0.000160216	0.0013(0.0013,0.0013)	0.00653115	0.000730478	1.96116e-13	-7.35142	***	7.15823e-12	<0.0001	***<0.0001
Stomatobaculum	0.0013(0.0013,0.0013)	0.00445226	0.000321517	0.001(0.001,0.001)	0.0028597	0.000239615	0.000517647	-3.47145	***	0.00266741	0.0005	***0.0005
Saccharimonadaceae_TM7x	0.0011(0.0011,0.0011)	0.00458299	0.000392671	0.0005(0.0005,0.0005)	0.0024209	0.000278073	1.76142e-07	-5.2229	***	1.79419e-06	<0.0001	***<0.0001
Saccharimonadaceae_unclassified	0.0008(0.0008,0.0008)	0.00396087	0.000371237	0.0005(0.0005,0.0005)	0.00291047	0.000353544	0.0110159	-2.5422	*	0.0379917	0.011	* 0.011
Moraxella	<0.0001(<0.0001,<0.0001)	0.00334905	0.00159566	<0.0001(<0.0001,<0.0001)	0.00301161	0.00208939	0.00320837	-2.94703	**	0.0126601	0.0032	** 0.0032
Atopobium	0.0013(0.0013,0.0013)	0.00366209	0.000321866	0.0005(0.0005,0.0005)	0.00225898	0.000208354	1.40485e-05	-4.3431	***	0.000111877	<0.0001	***<0.0001
Micrococcales_unclassified	0.0009(0.0009,0.0009)	0.00214678	0.000151521	0.0003(0.0003,0.0003)	0.00306884	0.000312561	0.130944	-1.51039		0.286767	0.1309	0.1309
Corynebacterium	0.0001(0.0001,0.0001)	0.00250679	0.000730861	<0.0001(<0.0001,<0.0001)	0.00238963	0.000860338	0.00520225	-2.79424	**	0.0198138	0.0052	** 0.0052
Selenomonas	0.0004(0.0004,0.0004)	0.00270349	0.000304774	0.0001(0.0001,0.0001)	0.00178043	0.000299952	1.96656e-05	-4.26865	***	0.000151115	<0.0001	***<0.0001
Bacteria_unclassified	0.0018(0.0018,0.0018)	0.00269054	0.000103691	0.0003(0.0003,0.0003)	0.00177076	0.000151897	3.3381e-12	-6.9627	***	8.60051e-11	<0.0001	***<0.0001
Absconditabacteriales_(SR1)	<0.0001(<0.0001,<0.0001)	0.00200975	0.000270612	<0.0001(<0.0001,<0.0001)	0.00233894	0.000385347	0.628689	-0.483573		0.703078	0.6287	0.6287
Clostridia_UCG-014	0.0007(0.0007,0.0007)	0.00326487	0.000338981	0.0002(0.0002,0.0002)	0.000721451	8.42767e-05	3.92809e-19	-8.93897	***	5.73501e-17	<0.0001	***<0.0001
Lachnospiraceae_uncultured	<0.0001(<0.0001,<0.0001)	0.00326841	0.000521958	<0.0001(<0.0001,<0.0001)	0.000462555	0.000107281	5.54367e-05	-4.03144	***	0.000391634	<0.0001	***<0.0001
Lactobacillales_unclassified	0.0011(0.0011,0.0011)	0.00218976	0.000116344	0.0004(0.0004,0.0004)	0.00144242	0.00018973	3.09081e-14	-7.59446	***	1.50419e-12	<0.0001	***<0.0001
Parvimonas	0.0003(0.0003,0.0003)	0.00205248	0.000240718	0.0002(0.0002,0.0002)	0.00150621	0.000213046	0.0221449	-2.28787	*	0.0678284	0.0221	* 0.0221
Lactobacillales_P5D1-392	0.0009(0.0009,0.0009)	0.00189174	0.000107771	0.0003(0.0003,0.0003)	0.00110359	0.000154684	5.78833e-17	-8.36946	***	6.33822e-15	<0.0001	***<0.0001
Burkholderiales_unclassified	0.0005(0.0005,0.0005)	0.00213102	0.000148789	<0.0001(<0.0001,<0.0001)	0.000780598	8.23236e-05	1.39187e-13	-7.3971	***	5.54216e-12	<0.0001	***<0.0001
Aggregatibacter	0.0001(0.0001,0.0001)	0.00086125	9.37903e-05	<0.0001(<0.0001,<0.0001)	0.00201543	0.000396628	0.111007	-1.59368		0.249339	0.111	0.111
Tannerella	0.0003(0.0003,0.0003)	0.0019411	0.000249666	0.0002(0.0002,0.0002)	0.000918463	0.000205069	1.92644e-08	-5.61848	***	2.4108e-07	<0.0001	***<0.0001
Lachnospiraceae_unclassified	0.0007(0.0007,0.0007)	0.00193168	0.000181798	0.0002(0.0002,0.0002)	0.000923415	0.000116859	3.38067e-13	-7.27829	***	1.05767e-11	<0.0001	***<0.0001
Enterobacteriaceae_unclassified	<0.0001(<0.0001,<0.0001)	1.81463e-05	3.80432e-06	<0.0001(<0.0001,<0.0001)	0.0026088	0.000851882	0.00059752	-3.43274	***	0.0029406	0.0006	***0.0006
Halomonas	<0.0001(<0.0001,<0.0001)	3.71402e-05	9.46599e-06	<0.0001(<0.0001,<0.0001)	0.00250174	0.00125028	2.01733e-07	-5.19773	***	2.00817e-06	<0.0001	***<0.0001
Lautropia	<0.0001(<0.0001,<0.0001)	0.00149399	0.000472056	0.0001(0.0001,0.0001)	0.000975213	0.000134574	0.350963	-0.932724		0.428194	0.351	0.351
Gammaproteobacteria_unclassified	<0.0001(<0.0001,<0.0001)	0.000844152	0.000135536	0.0002(0.0002,0.0002)	0.00149516	0.00023694	0.000239063	-3.6737	***	0.00137776	0.0002	***0.0002
Pseudomonas	<0.0001(<0.0001,<0.0001)	3.14512e-05	7.67634e-06	<0.0001(<0.0001,<0.0001)	0.0022792	0.00066857	0.000894071	-3.3219	***	0.00412214	0.0009	***0.0009
Bacilli_unclassified	0.0006(0.0006,0.0006)	0.00129813	0.000126729	0.0002(0.0002,0.0002)	0.000933561	0.000152161	2.01605e-10	-6.36011	***	3.83926e-09	<0.0001	***<0.0001
Bacteroides	<0.0001(<0.0001,<0.0001)	0.00014814	1.91692e-05	<0.0001(<0.0001,<0.0001)	0.00189136	0.00136714	1.50427e-08	-5.66108	***	1.93785e-07	<0.0001	***<0.0001
Saccharimonadales	0.0001(0.0001,0.0001)	0.00124168	0.000203817	0.0001(0.0001,0.0001)	0.000713902	8.79832e-05	0.0392382	-2.06168	*	0.109467	0.0392	* 0.0392
Catonella	0.0004(0.0004,0.0004)	0.00111178	0.000100926	0.0002(0.0002,0.0002)	0.000722835	5.30107e-05	0.00267525	-3.00278	**	0.0110544	0.0027	** 0.0027
Lactobacillus	<0.0001(<0.0001,<0.0001)	0.000576555	0.000195077	<0.0001(<0.0001,<0.0001)	0.00115586	0.000296423	0.554457	-0.591094		0.643092	0.5545	0.5545
Chloroplast	<0.0001(<0.0001,<0.0001)	0.00125089	0.000540458	<0.0001(<0.0001,<0.0001)	0.000357445	0.000138006	0.0736706	-1.78865		0.1887	0.0737	0.0737
Actinobacteria_unclassified	0.0003(0.0003,0.0003)	0.000761756	5.08516e-05	<0.0001(<0.0001,<0.0001)	0.00071753	7.34132e-05	0.000227475	-3.68637	***	0.00132845	0.0002	***0.0002
Candidatus_Saccharimonas	0.0003(0.0003,0.0003)	0.000884494	6.72907e-05	0.0001(0.0001,0.0001)	0.000522872	9.33948e-05	5.04264e-09	-5.84576	***	7.12477e-08	<0.0001	***<0.0001
Dialister	<0.0001(<0.0001,<0.0001)	0.000673006	9.26148e-05	<0.0001(<0.0001,<0.0001)	0.000660579	0.000226479	0.133334	-1.50108		0.290549	0.1333	0.1333
Filifactor	<0.0001(<0.0001,<0.0001)	0.000756274	0.000136712	<0.0001(<0.0001,<0.0001)	0.000445988	8.72375e-05	0.0180334	-2.36493	*	0.0568245	0.018	* 0.018
Treponema	0.0001(0.0001,0.0001)	0.00089914	0.000130264	<0.0001(<0.0001,<0.0001)	0.000289091	5.90124e-05	2.90736e-16	-8.17711	***	2.12237e-14	<0.0001	***<0.0001
Johnsonella	<0.0001(<0.0001,<0.0001)	0.000804122	0.000137087	<0.0001(<0.0001,<0.0001)	0.00025036	5.14072e-05	0.0808757	-1.74563		0.19429	0.0809	0.0809
Bergeyella	0.0001(0.0001,0.0001)	0.000668238	5.42659e-05	<0.0001(<0.0001,<0.0001)	0.000378384	4.55124e-05	7.79512e-08	-5.37181	***	8.47337e-07	<0.0001	***<0.0001
Neisseriaceae_unclassified	0.0001(0.0001,0.0001)	0.000443817	5.28437e-05	<0.0001(<0.0001,<0.0001)	0.000467585	0.000102355	0.0304222	-2.16455	*	0.089429	0.0304	* 0.0304
Firmicutes_unclassified	0.0003(0.0003,0.0003)	0.000452768	2.17196e-05	<0.0001(<0.0001,<0.0001)	0.000381707	3.95541e-05	2.8069e-08	-5.55307	***	3.41506e-07	<0.0001	***<0.0001
Bacteroidales_unclassified	<0.0001(<0.0001,<0.0001)	0.000290457	2.52166e-05	0.0001(0.0001,0.0001)	0.00049264	4.57927e-05	0.00056557	-3.44761	***	0.00284735	0.0006	***0.0006
Faecalibacterium	<0.0001(<0.0001,<0.0001)	8.17012e-05	1.75642e-05	<0.0001(<0.0001,<0.0001)	0.000661402	0.000591712	0.000296431	-3.6184	***	0.00166457	0.0003	***0.0003
Prevotellaceae_unclassified	0.0001(0.0001,0.0001)	0.000424079	2.88939e-05	<0.0001(<0.0001,<0.0001)	0.000317207	2.87935e-05	0.00049992	-3.4808	***	0.00260672	0.0005	***0.0005
Butyrivibrio	<0.0001(<0.0001,<0.0001)	0.00058853	9.36327e-05	<0.0001(<0.0001,<0.0001)	0.000117659	1.42686e-05	1.67439e-07	-5.23227	***	1.74615e-06	<0.0001	***<0.0001
Amnipila	<0.0001(<0.0001,<0.0001)	0.000347335	5.6734e-05	<0.0001(<0.0001,<0.0001)	0.00028125	4.61601e-05	0.00743777	-2.67658	**	0.0271479	0.0074	** 0.0074
Bifidobacterium	<0.0001(<0.0001,<0.0001)	0.000538872	0.000234942	<0.0001(<0.0001,<0.0001)	7.80854e-05	4.52855e-05	4.49339e-08	-5.47027	***	5.3192e-07	<0.0001	***<0.0001
Gracilibacteria	<0.0001(<0.0001,<0.0001)	0.00020964	0.000108405	<0.0001(<0.0001,<0.0001)	0.000400378	0.00035534	0.108986	-1.60277		0.247089	0.109	0.109
Abiotrophia	<0.0001(<0.0001,<0.0001)	0.000392774	0.000129449	<0.0001(<0.0001,<0.0001)	0.000172018	2.12165e-05	0.0374042	-2.08132	*	0.10502	0.0374	* 0.0374
Actinobacillus	<0.0001(<0.0001,<0.0001)	0.000186732	2.79168e-05	<0.0001(<0.0001,<0.0001)	0.000340567	0.00010876	0.200384	-1.28046		0.370329	0.2004	0.2004
Saccharimonadaceae	<0.0001(<0.0001,<0.0001)	0.000356244	6.44545e-05	<0.0001(<0.0001,<0.0001)	0.000119256	2.0728e-05	5.98501e-09	-5.81718	***	8.19198e-08	<0.0001	***<0.0001
Comamonas	<0.0001(<0.0001,<0.0001)	0.000281287	7.96122e-05	<0.0001(<0.0001,<0.0001)	0.000114732	2.61531e-05	0.230216	-1.1998		0.396087	0.2302	0.2302
Peptococcus	<0.0001(<0.0001,<0.0001)	0.000258494	2.90934e-05	<0.0001(<0.0001,<0.0001)	0.00012786	1.98345e-05	6.0792e-06	-4.52362	***	5.22096e-05	<0.0001	***<0.0001
Rubritalea	<0.0001(<0.0001,<0.0001)	0	0	<0.0001(<0.0001,<0.0001)	0.00038511	0.00038511	0.32027	-0.993902		0.396087	0.3203	0.3203
[Eubacterium]_coprostanoligenes_group	<0.0001(<0.0001,<0.0001)	1.7378e-05	6.08059e-06	<0.0001(<0.0001,<0.0001)	0.000308152	0.000304951	0.00358913	-2.91218	**	0.0139119	0.0036	** 0.0036
Selenomonadaceae_unclassified	<0.0001(<0.0001,<0.0001)	0.000180598	2.9699e-05	<0.0001(<0.0001,<0.0001)	0.00014375	1.99992e-05	0.0354266	-2.10345	*	0.100664	0.0354	* 0.0354
Veillonellaceae_unclassified	<0.0001(<0.0001,<0.0001)	0.000262402	3.01029e-05	<0.0001(<0.0001,<0.0001)	6.11098e-05	8.79408e-06	1.05616e-13	-7.43368	***	4.62597e-12	<0.0001	***<0.0001
Paludibacteraceae_F0058	<0.0001(<0.0001,<0.0001)	0.000213909	3.64632e-05	<0.0001(<0.0001,<0.0001)	0.000102165	1.73109e-05	0.000932055	-3.31027	***	0.0042525	0.0009	***0.0009
Peptostreptococcaceae_unclassified	<0.0001(<0.0001,<0.0001)	0.000191305	5.42899e-05	<0.0001(<0.0001,<0.0001)	0.000114305	1.88731e-05	0.000156726	-3.78016	***	0.000966847	0.0002	***0.0002
[Eubacterium]_yurii_group	<0.0001(<0.0001,<0.0001)	0.000169543	2.90099e-05	<0.0001(<0.0001,<0.0001)	0.000114628	1.69572e-05	0.177216	-1.34938		0.337482	0.1772	0.1772
Kingella	<0.0001(<0.0001,<0.0001)	0.000245518	0.000191242	<0.0001(<0.0001,<0.0001)	2.30061e-05	2.98403e-06	0.955249	-0.0561169		0.998565	0.9552	0.9552
Anaerovoracaceae_Family_XIII_UCG-001	<0.0001(<0.0001,<0.0001)	0.000141183	1.60706e-05	<0.0001(<0.0001,<0.0001)	0.000104262	1.02842e-05	0.850658	-0.188279		0.899971	0.8507	0.8507
Micrococcaceae_unclassified	<0.0001(<0.0001,<0.0001)	0.000114683	1.21536e-05	<0.0001(<0.0001,<0.0001)	0.000127305	1.56733e-05	0.393102	-0.854005		0.472701	0.3931	0.3931
Shuttleworthia	<0.0001(<0.0001,<0.0001)	0.000179787	3.75494e-05	<0.0001(<0.0001,<0.0001)	4.78049e-05	8.66499e-06	5.24874e-05	-4.04427	***	0.000383158	<0.0001	***<0.0001
Erysipelotrichaceae_unclassified	<0.0001(<0.0001,<0.0001)	7.51707e-05	7.60546e-06	<0.0001(<0.0001,<0.0001)	0.000146976	1.89957e-05	0.819067	-0.228745		0.870756	0.8191	0.8191
Mitochondria	<0.0001(<0.0001,<0.0001)	0.000155165	6.12938e-05	<0.0001(<0.0001,<0.0001)	5.97805e-05	2.45011e-05	0.629239	-0.482799		0.703078	0.6292	0.6292
Bacillus	<0.0001(<0.0001,<0.0001)	4.01098e-05	5.59605e-06	<0.0001(<0.0001,<0.0001)	0.000165439	1.87288e-05	2.20609e-13	-7.33567	***	7.43281e-12	<0.0001	***<0.0001
Clostridia_unclassified	<0.0001(<0.0001,<0.0001)	9.30671e-05	7.42589e-06	<0.0001(<0.0001,<0.0001)	0.000111201	1.25274e-05	0.179292	-1.34294		0.338283	0.1793	0.1793
Leptotrichiaceae_uncultured	<0.0001(<0.0001,<0.0001)	0.000184384	9.32179e-05	<0.0001(<0.0001,<0.0001)	1.98293e-05	1.01257e-05	0.148739	-1.444		0.304735	0.1487	0.1487
Mogibacterium	<0.0001(<0.0001,<0.0001)	0.000133323	9.86841e-06	<0.0001(<0.0001,<0.0001)	6.53963e-05	5.01593e-06	2.81132e-07	-5.13568	***	2.73635e-06	<0.0001	***<0.0001
Olsenella	<0.0001(<0.0001,<0.0001)	0.000166866	2.54367e-05	<0.0001(<0.0001,<0.0001)	2.0061e-05	4.28431e-06	5.18807e-16	-8.10701	***	3.115e-14	<0.0001	***<0.0001
Subdoligranulum	<0.0001(<0.0001,<0.0001)	3.10305e-05	6.24751e-06	<0.0001(<0.0001,<0.0001)	0.000155348	0.00014561	0.00295834	-2.97203	**	0.0118877	0.003	** 0.003
Pelagibacterium	<0.0001(<0.0001,<0.0001)	0	0	<0.0001(<0.0001,<0.0001)	0.000183201	8.67181e-05	4.94609e-12	-6.90712	***	1.08319e-10	<0.0001	***<0.0001
Bacillaceae_unclassified	<0.0001(<0.0001,<0.0001)	0.000111445	1.10009e-05	<0.0001(<0.0001,<0.0001)	7.01646e-05	7.77368e-06	0.0137603	-2.46346	*	0.0456592	0.0138	* 0.0138
Blautia	<0.0001(<0.0001,<0.0001)	3.43902e-05	5.26922e-06	<0.0001(<0.0001,<0.0001)	0.000138939	0.000132554	6.83093e-05	-3.9821	***	0.000474912	<0.0001	***<0.0001
Defluviitaleaceae_UCG-011	<0.0001(<0.0001,<0.0001)	0.000121287	2.1823e-05	<0.0001(<0.0001,<0.0001)	5.1622e-05	6.16631e-06	0.0242517	-2.25312	*	0.073257	0.0243	* 0.0243
Fretibacterium	<0.0001(<0.0001,<0.0001)	0.000133634	2.76683e-05	<0.0001(<0.0001,<0.0001)	3.27744e-05	5.62265e-06	4.05777e-05	-4.10417	***	0.000306431	<0.0001	***<0.0001
Alloscardovia	<0.0001(<0.0001,<0.0001)	0.00013097	4.48738e-05	<0.0001(<0.0001,<0.0001)	3.38902e-05	1.85204e-05	0.0405775	-2.04782	*	0.112487	0.0406	* 0.0406
Anaeroglobus	<0.0001(<0.0001,<0.0001)	0.000115268	2.65486e-05	<0.0001(<0.0001,<0.0001)	4.90366e-05	6.9765e-06	0.172813	-1.36322		0.330533	0.1728	0.1728
Cardiobacterium	<0.0001(<0.0001,<0.0001)	7.88537e-05	1.42197e-05	<0.0001(<0.0001,<0.0001)	8.4811e-05	9.78196e-06	0.0666062	-1.83432		0.173652	0.0666	0.0666
Enterococcus	<0.0001(<0.0001,<0.0001)	0.00010336	9.27229e-06	<0.0001(<0.0001,<0.0001)	5.63598e-05	1.05741e-05	3.87177e-09	-5.88958	***	5.65278e-08	<0.0001	***<0.0001
[Eubacterium]_saphenum_group	<0.0001(<0.0001,<0.0001)	0.000100274	2.28513e-05	<0.0001(<0.0001,<0.0001)	5.43841e-05	1.37291e-05	0.845695	-0.194615		0.896887	0.8457	0.8457
Alysiella	<0.0001(<0.0001,<0.0001)	6.33171e-05	1.06422e-05	<0.0001(<0.0001,<0.0001)	9.05122e-05	1.34246e-05	0.00257122	-3.01483	**	0.0107257	0.0026	** 0.0026
Bacteroidia_unclassified	<0.0001(<0.0001,<0.0001)	7.93902e-05	1.30074e-05	<0.0001(<0.0001,<0.0001)	7.3878e-05	1.0924e-05	0.22728	-1.2074		0.396087	0.2273	0.2273
Rhodobacteraceae_unclassified	<0.0001(<0.0001,<0.0001)	0	0	<0.0001(<0.0001,<0.0001)	0.000143543	0.000143083	0.0829502	-1.73382		0.19429	0.083	0.083
Xanthomonadaceae_unclassified	<0.0001(<0.0001,<0.0001)	0	0	<0.0001(<0.0001,<0.0001)	0.000140555	6.99995e-05	2.38757e-10	-6.33408	***	4.35731e-09	<0.0001	***<0.0001
Lachnospiraceae_NK4A136_group	<0.0001(<0.0001,<0.0001)	1.75854e-05	4.86355e-06	<0.0001(<0.0001,<0.0001)	0.00012286	0.000121946	9.74502e-06	-4.42276	***	8.05343e-05	<0.0001	***<0.0001
Lentimicrobium	<0.0001(<0.0001,<0.0001)	0.000111402	3.23035e-05	<0.0001(<0.0001,<0.0001)	2.71707e-05	7.5838e-06	8.76763e-05	-3.92239	***	0.000573167	<0.0001	***<0.0001
Rhizobiaceae_unclassified	<0.0001(<0.0001,<0.0001)	1.28659e-06	6.71549e-07	<0.0001(<0.0001,<0.0001)	0.000134293	6.182e-05	5.55534e-08	-5.43255	***	6.23908e-07	<0.0001	***<0.0001
Rikenellaceae_RC9_gut_group	<0.0001(<0.0001,<0.0001)	0.000101579	1.83689e-05	<0.0001(<0.0001,<0.0001)	2.77683e-05	4.86711e-06	0.000250321	-3.66193	***	0.0014239	0.0003	***0.0003
Veillonellales-Selenomonadales_unclassified	<0.0001(<0.0001,<0.0001)	8.24756e-05	9.08899e-06	<0.0001(<0.0001,<0.0001)	4.58171e-05	6.91541e-06	0.00115027	-3.25093	**	0.005141	0.0012	** 0.0012
Mobiluncus	<0.0001(<0.0001,<0.0001)	0.000104104	6.80793e-05	<0.0001(<0.0001,<0.0001)	2.33841e-05	5.74962e-06	0.811011	-0.239122		0.866397	0.811	0.811
Actinomycetaceae_F0332	<0.0001(<0.0001,<0.0001)	8.9128e-05	1.41952e-05	<0.0001(<0.0001,<0.0001)	2.97378e-05	5.17068e-06	0.000659644	-3.40583	***	0.00321027	0.0007	***0.0007
[Eubacterium]_brachy_group	<0.0001(<0.0001,<0.0001)	9.33293e-05	1.44204e-05	<0.0001(<0.0001,<0.0001)	2.02073e-05	4.39405e-06	0.00167194	-3.14305	**	0.00725061	0.0017	** 0.0017
Saccharimonadales_unclassified	<0.0001(<0.0001,<0.0001)	7.89451e-05	8.50862e-06	<0.0001(<0.0001,<0.0001)	3.27622e-05	5.90904e-06	1.21168e-09	-6.07869	***	1.96562e-08	<0.0001	***<0.0001
Prevotellaceae_uncultured	<0.0001(<0.0001,<0.0001)	5.29146e-05	8.30772e-06	<0.0001(<0.0001,<0.0001)	5.58902e-05	1.30814e-05	0.530256	-0.627616		0.620995	0.5303	0.5303
Oscillospiraceae_UCG-002	<0.0001(<0.0001,<0.0001)	1.1939e-05	4.39391e-06	<0.0001(<0.0001,<0.0001)	9.66707e-05	9.1851e-05	0.143436	-1.46311		0.304735	0.1434	0.1434
Centipeda	<0.0001(<0.0001,<0.0001)	8.82012e-05	1.32629e-05	<0.0001(<0.0001,<0.0001)	1.90366e-05	3.31665e-06	3.23399e-10	-6.28713	***	5.66594e-09	<0.0001	***<0.0001
Bacilli_RF39	<0.0001(<0.0001,<0.0001)	6.10549e-05	8.5404e-06	<0.0001(<0.0001,<0.0001)	4.34756e-05	6.13441e-06	0.784095	-0.273986		0.841749	0.7841	0.7841
Selenomonadaceae_uncultured	<0.0001(<0.0001,<0.0001)	7.29146e-05	1.84354e-05	<0.0001(<0.0001,<0.0001)	2.63171e-05	6.02144e-06	0.612684	-0.506246		0.688091	0.6127	0.6127
Ruminococcus	<0.0001(<0.0001,<0.0001)	1.03171e-05	2.99036e-06	<0.0001(<0.0001,<0.0001)	8.55244e-05	8.3504e-05	0.0115085	-2.52687	*	0.0393807	0.0115	* 0.0115
[Eubacterium]_ruminantium_group	<0.0001(<0.0001,<0.0001)	5.61585e-06	2.86743e-06	<0.0001(<0.0001,<0.0001)	7.9939e-05	7.97062e-05	0.123514	-1.54019		0.271855	0.1235	0.1235
Mycoplasma	<0.0001(<0.0001,<0.0001)	7.42744e-05	1.94287e-05	<0.0001(<0.0001,<0.0001)	7.14024e-06	1.34203e-06	4.39726e-10	-6.23923	***	7.4077e-09	<0.0001	***<0.0001
Lachnospiraceae_UCG-004	<0.0001(<0.0001,<0.0001)	4.78598e-05	6.20731e-06	<0.0001(<0.0001,<0.0001)	3.28476e-05	6.73576e-06	0.0261805	-2.22352	*	0.0780071	0.0262	* 0.0262
Scardovia	<0.0001(<0.0001,<0.0001)	6.49329e-05	1.38365e-05	<0.0001(<0.0001,<0.0001)	1.39085e-05	2.70402e-06	0.00595167	-2.75043	**	0.0219662	0.006	** 0.006
Streptobacillus	<0.0001(<0.0001,<0.0001)	4.9372e-05	2.1704e-05	<0.0001(<0.0001,<0.0001)	2.4128e-05	5.3362e-06	0.40265	-0.836898		0.479241	0.4026	0.4026
Ralstonia	<0.0001(<0.0001,<0.0001)	0	0	<0.0001(<0.0001,<0.0001)	7.29146e-05	1.59602e-05	4.94573e-12	-6.90713	***	1.08319e-10	<0.0001	***<0.0001
Roseburia	<0.0001(<0.0001,<0.0001)	1.5378e-05	2.49796e-06	<0.0001(<0.0001,<0.0001)	5.70122e-05	5.402e-05	7.76073e-06	-4.47168	***	6.53693e-05	<0.0001	***<0.0001
Anaerovoracaceae_uncultured	<0.0001(<0.0001,<0.0001)	5.34085e-05	1.18728e-05	<0.0001(<0.0001,<0.0001)	1.84817e-05	4.85189e-06	0.000892145	-3.3225	***	0.00412214	0.0009	***0.0009
Muribaculaceae	<0.0001(<0.0001,<0.0001)	1.94329e-05	5.07143e-06	<0.0001(<0.0001,<0.0001)	5.07134e-05	4.71128e-05	0.0226621	-2.27908	*	0.0689306	0.0227	* 0.0227
Parabacteroides	<0.0001(<0.0001,<0.0001)	7.10366e-06	2.34829e-06	<0.0001(<0.0001,<0.0001)	5.9372e-05	5.39756e-05	0.708238	-0.374224		0.765946	0.7082	0.7082
Comamonadaceae_unclassified	<0.0001(<0.0001,<0.0001)	3.39146e-05	9.38324e-06	<0.0001(<0.0001,<0.0001)	3.09878e-05	7.17289e-06	0.202462	-1.27457		0.372599	0.2025	0.2025
Staphylococcus	<0.0001(<0.0001,<0.0001)	5.87073e-05	3.44327e-05	<0.0001(<0.0001,<0.0001)	4.51829e-06	1.08316e-06	0.763572	-0.300794		0.821731	0.7636	0.7636
Erysipelothrix	<0.0001(<0.0001,<0.0001)	2.72927e-05	4.01605e-06	<0.0001(<0.0001,<0.0001)	3.48171e-05	9.41852e-06	0.0877985	-1.70713		0.204552	0.0878	0.0878
Escherichia-Shigella	<0.0001(<0.0001,<0.0001)	2.67073e-05	6.27806e-06	<0.0001(<0.0001,<0.0001)	3.44268e-05	1.54926e-05	0.192627	-1.30285		0.357503	0.1926	0.1926
Christensenellaceae_R-7_group	<0.0001(<0.0001,<0.0001)	3.57073e-05	9.90857e-06	<0.0001(<0.0001,<0.0001)	2.11524e-05	9.59287e-06	0.16581	-1.38579		0.318531	0.1658	0.1658
Peptostreptococcales-Tissierellales_unclassified	<0.0001(<0.0001,<0.0001)	2.225e-05	3.67951e-06	<0.0001(<0.0001,<0.0001)	2.89695e-05	4.88574e-06	0.685772	-0.404599		0.74533	0.6858	0.6858
Parascardovia	<0.0001(<0.0001,<0.0001)	4.54512e-05	2.1646e-05	<0.0001(<0.0001,<0.0001)	3.34756e-06	9.74752e-07	0.000338725	-3.58373	***	0.00183162	0.0003	***0.0003
[Ruminococcus]_torques_group	<0.0001(<0.0001,<0.0001)	1.07256e-05	2.56572e-06	<0.0001(<0.0001,<0.0001)	3.4311e-05	3.25185e-05	0.00526763	-2.7902	**	0.0198898	0.0053	** 0.0053
Lachnoclostridium	<0.0001(<0.0001,<0.0001)	6.65854e-06	1.52338e-06	<0.0001(<0.0001,<0.0001)	3.75732e-05	3.27367e-05	0.0312875	-2.1534	*	0.0913596	0.0313	* 0.0313
Megamonas	<0.0001(<0.0001,<0.0001)	4.07378e-05	5.37009e-06	<0.0001(<0.0001,<0.0001)	2.83537e-06	9.66531e-07	7.94835e-12	-6.83948	***	1.6578e-10	<0.0001	***<0.0001
Dorea	<0.0001(<0.0001,<0.0001)	1.37378e-05	4.48349e-06	<0.0001(<0.0001,<0.0001)	2.80122e-05	2.69675e-05	5.48987e-05	-4.03373	***	0.000391634	<0.0001	***<0.0001
Dermatophilaceae_uncultured	<0.0001(<0.0001,<0.0001)	2.35671e-05	3.41306e-06	<0.0001(<0.0001,<0.0001)	1.76768e-05	4.05861e-06	0.00396019	-2.88132	**	0.0152155	0.004	** 0.004
Fusicatenibacter	<0.0001(<0.0001,<0.0001)	6.83537e-06	2.23473e-06	<0.0001(<0.0001,<0.0001)	3.16402e-05	2.97942e-05	0.273173	-1.09579		0.396087	0.2732	0.2732
[Eubacterium]_hallii_group	<0.0001(<0.0001,<0.0001)	3.51829e-06	9.99194e-07	<0.0001(<0.0001,<0.0001)	3.45793e-05	3.42915e-05	0.00596797	-2.74954	**	0.0219662	0.006	** 0.006
Clostridia_vadinBB60_group	<0.0001(<0.0001,<0.0001)	1.92561e-05	4.8556e-06	<0.0001(<0.0001,<0.0001)	1.72134e-05	6.38772e-06	0.337611	-0.958896		0.415376	0.3376	0.3376
Slackia	<0.0001(<0.0001,<0.0001)	3.24329e-05	5.60118e-06	<0.0001(<0.0001,<0.0001)	4.0122e-06	8.80525e-07	1.31148e-09	-6.06598	***	2.05153e-08	<0.0001	***<0.0001
Peptoanaerobacter	<0.0001(<0.0001,<0.0001)	2.36829e-05	7.84908e-06	<0.0001(<0.0001,<0.0001)	1.1689e-05	2.76e-06	0.385838	-0.86719		0.466842	0.3858	0.3858
Peptostreptococcales-Tissierellales_W5053	<0.0001(<0.0001,<0.0001)	2.98659e-05	9.78813e-06	<0.0001(<0.0001,<0.0001)	4.37805e-06	1.50052e-06	0.00103801	-3.28002	**	0.00468708	0.001	** 0.001
Cryptobacterium	<0.0001(<0.0001,<0.0001)	2.47866e-05	4.92138e-06	<0.0001(<0.0001,<0.0001)	9.33537e-06	2.37847e-06	0.0954889	-1.66713		0.218975	0.0955	0.0955
Ruegeria	<0.0001(<0.0001,<0.0001)	0	0	<0.0001(<0.0001,<0.0001)	3.28476e-05	3.28476e-05	0.32027	-0.993902		0.396087	0.3203	0.3203
Anaerostipes	<0.0001(<0.0001,<0.0001)	1.21402e-05	4.54682e-06	<0.0001(<0.0001,<0.0001)	1.99268e-05	1.94074e-05	0.00018398	-3.74005	***	0.00110388	0.0002	***0.0002
Bacteroidales_F082	<0.0001(<0.0001,<0.0001)	1.38902e-05	7.99302e-06	<0.0001(<0.0001,<0.0001)	1.75671e-05	1.20323e-05	0.155012	-1.42205		0.304735	0.155	0.155
Howardella	<0.0001(<0.0001,<0.0001)	2.44512e-05	6.66363e-06	<0.0001(<0.0001,<0.0001)	6.45732e-06	2.81957e-06	0.00306378	-2.96126	**	0.0121994	0.0031	** 0.0031
Alistipes	<0.0001(<0.0001,<0.0001)	8.79268e-06	2.44107e-06	<0.0001(<0.0001,<0.0001)	2.11037e-05	2.05717e-05	0.000311374	-3.60565	***	0.00172635	0.0003	***0.0003
Desulfobulbus	<0.0001(<0.0001,<0.0001)	1.92256e-05	6.8748e-06	<0.0001(<0.0001,<0.0001)	6.93902e-06	1.81805e-06	0.342358	-0.949517		0.418862	0.3424	0.3424
Gardnerella	<0.0001(<0.0001,<0.0001)	2.58537e-05	2.50809e-05	<0.0001(<0.0001,<0.0001)	1.28049e-07	1.28049e-07	0.31215	-1.01072		0.396087	0.3122	0.3122
Phascolarctobacterium	<0.0001(<0.0001,<0.0001)	9.27439e-06	1.8383e-06	<0.0001(<0.0001,<0.0001)	1.6128e-05	1.01651e-05	0.00284276	-2.98425	**	0.011529	0.0028	** 0.0028
Akkermansia	<0.0001(<0.0001,<0.0001)	3.79878e-06	1.63447e-06	<0.0001(<0.0001,<0.0001)	2.13415e-05	1.87399e-05	0.878293	-0.153134		0.926969	0.8783	0.8783
Leptotrichiaceae_unclassified	<0.0001(<0.0001,<0.0001)	1.34878e-05	3.18284e-06	<0.0001(<0.0001,<0.0001)	1.14817e-05	2.18813e-06	0.369554	-0.897309		0.449624	0.3696	0.3696
Actinobacteriota_unclassified	<0.0001(<0.0001,<0.0001)	1.20549e-05	2.02432e-06	<0.0001(<0.0001,<0.0001)	1.21768e-05	2.62245e-06	0.736758	-0.336149		0.794828	0.7368	0.7368
[Ruminococcus]_gnavus_group	<0.0001(<0.0001,<0.0001)	8.29268e-06	1.68713e-06	<0.0001(<0.0001,<0.0001)	1.55244e-05	1.08887e-05	0.0195217	-2.33542	*	0.0602148	0.0195	* 0.0195
Anaerovoracaceae_unclassified	<0.0001(<0.0001,<0.0001)	7.78049e-06	1.61216e-06	<0.0001(<0.0001,<0.0001)	1.52744e-05	2.87638e-06	0.0459882	-1.9955	*	0.122822	0.046	* 0.046
Bulleidia	<0.0001(<0.0001,<0.0001)	1.67012e-05	3.35931e-06	<0.0001(<0.0001,<0.0001)	5.56707e-06	1.54006e-06	0.0177342	-2.37112	*	0.0562869	0.0177	* 0.0177
Leuconostoc	<0.0001(<0.0001,<0.0001)	1.3628e-05	1.09358e-05	<0.0001(<0.0001,<0.0001)	8.33537e-06	5.43547e-06	0.659128	-0.441118		0.725372	0.6591	0.6591
Vibrio	<0.0001(<0.0001,<0.0001)	0	0	<0.0001(<0.0001,<0.0001)	2.16951e-05	4.05522e-06	4.94603e-12	-6.90712	***	1.08319e-10	<0.0001	***<0.0001
[Eubacterium]_eligens_group	<0.0001(<0.0001,<0.0001)	3.98171e-06	1.30669e-06	<0.0001(<0.0001,<0.0001)	1.67439e-05	1.51606e-05	0.0356233	-2.1012	*	0.100664	0.0356	* 0.0356
Erysipelotrichales_unclassified	<0.0001(<0.0001,<0.0001)	6.20122e-06	1.36775e-06	<0.0001(<0.0001,<0.0001)	1.42805e-05	2.80948e-06	0.0155095	-2.42026	*	0.0506953	0.0155	* 0.0155
Pseudoramibacter	<0.0001(<0.0001,<0.0001)	1.775e-05	6.22775e-06	<0.0001(<0.0001,<0.0001)	1.95732e-06	5.64642e-07	0.00811774	-2.64713	**	0.028674	0.0081	** 0.0081
[Eubacterium]_ventriosum_group	<0.0001(<0.0001,<0.0001)	2.20122e-06	7.78623e-07	<0.0001(<0.0001,<0.0001)	1.6939e-05	1.6939e-05	0.0190991	-2.34359	*	0.0593291	0.0191	* 0.0191
Gracilibacteria_JGI_0000069-P22	<0.0001(<0.0001,<0.0001)	1.33293e-05	3.25772e-06	<0.0001(<0.0001,<0.0001)	5.7622e-06	1.9621e-06	0.113085	-1.58448		0.252711	0.1131	0.1131
Erysipelotrichaceae_UCG-003	<0.0001(<0.0001,<0.0001)	4.43902e-06	1.42801e-06	<0.0001(<0.0001,<0.0001)	1.46463e-05	1.37823e-05	0.0805271	-1.74764		0.19429	0.0805	0.0805
Odoribacter	<0.0001(<0.0001,<0.0001)	1.29024e-05	4.01142e-06	<0.0001(<0.0001,<0.0001)	5.87195e-06	4.13445e-06	0.0131924	-2.47853	*	0.0447927	0.0132	* 0.0132
Desulfovibrio	<0.0001(<0.0001,<0.0001)	9e-06	2.27119e-06	<0.0001(<0.0001,<0.0001)	9.7561e-06	2.73984e-06	0.493208	-0.685215		0.582278	0.4932	0.4932
Mycobacterium	<0.0001(<0.0001,<0.0001)	0	0	<0.0001(<0.0001,<0.0001)	1.86463e-05	1.86463e-05	0.32027	-0.993902		0.396087	0.3203	0.3203
Peptostreptococcales-Tissierellales_uncultured	<0.0001(<0.0001,<0.0001)	1.0811e-05	4.24962e-06	<0.0001(<0.0001,<0.0001)	7.82927e-06	3.26384e-06	0.945426	-0.0684517		0.990662	0.9454	0.9454
Nautella	<0.0001(<0.0001,<0.0001)	0	0	<0.0001(<0.0001,<0.0001)	1.83963e-05	1.8268e-05	0.157933	-1.41206		0.304735	0.1579	0.1579
Hyphomonadaceae_uncultured	<0.0001(<0.0001,<0.0001)	1.84146e-06	9.39432e-07	<0.0001(<0.0001,<0.0001)	1.60976e-05	7.25699e-06	0.00796935	-2.65337	**	0.0283787	0.008	** 0.008
Anaerovoracaceae_Family_XIII_AD3011_group	<0.0001(<0.0001,<0.0001)	1.70244e-05	4.51824e-06	<0.0001(<0.0001,<0.0001)	7.62195e-07	4.52838e-07	2.09653e-06	-4.74389	***	1.91308e-05	<0.0001	***<0.0001
Persicirhabdus	<0.0001(<0.0001,<0.0001)	0	0	<0.0001(<0.0001,<0.0001)	1.67195e-05	1.67195e-05	0.32027	-0.993902		0.396087	0.3203	0.3203
Oscillospiraceae_uncultured	<0.0001(<0.0001,<0.0001)	8.22561e-06	3.48117e-06	<0.0001(<0.0001,<0.0001)	8.07927e-06	6.67206e-06	0.243445	-1.16642		0.396087	0.2434	0.2434
Rhodococcus	<0.0001(<0.0001,<0.0001)	1.93902e-06	1.55207e-06	<0.0001(<0.0001,<0.0001)	1.42561e-05	4.90131e-06	1.49448e-05	-4.3295	***	0.00011689	<0.0001	***<0.0001
Eggerthia	<0.0001(<0.0001,<0.0001)	1.29695e-05	3.54683e-06	<0.0001(<0.0001,<0.0001)	3.18902e-06	9.06713e-07	0.0299064	-2.17133	*	0.0885068	0.0299	* 0.0299
Phocaeicola	<0.0001(<0.0001,<0.0001)	1.46829e-05	3.80027e-06	<0.0001(<0.0001,<0.0001)	1.47561e-06	5.20236e-07	8.7617e-05	-3.92255	***	0.000573167	<0.0001	***<0.0001
Fusobacteriales_unclassified	<0.0001(<0.0001,<0.0001)	4.66463e-06	1.38544e-06	<0.0001(<0.0001,<0.0001)	1.1e-05	2.30837e-06	0.000594112	-3.43429	***	0.0029406	0.0006	***0.0006
Oscillospiraceae_NK4A214_group	<0.0001(<0.0001,<0.0001)	5.97561e-07	3.44765e-07	<0.0001(<0.0001,<0.0001)	1.41768e-05	1.39215e-05	0.666649	-0.430752		0.72816	0.6666	0.6666
Colidextribacter	<0.0001(<0.0001,<0.0001)	3.72561e-06	1.37846e-06	<0.0001(<0.0001,<0.0001)	1.10183e-05	1.0672e-05	0.0763486	-1.77228		0.193299	0.0763	0.0763
Weissella	<0.0001(<0.0001,<0.0001)	9.07927e-06	4.00805e-06	<0.0001(<0.0001,<0.0001)	5.45122e-06	1.66052e-06	0.393917	-0.852535		0.472701	0.3939	0.3939
Gluconobacter	<0.0001(<0.0001,<0.0001)	0	0	<0.0001(<0.0001,<0.0001)	1.43354e-05	1.43354e-05	0.32027	-0.993902		0.396087	0.3203	0.3203
Ruminococcaceae_CAG-352	<0.0001(<0.0001,<0.0001)	9.22561e-06	2.3172e-06	<0.0001(<0.0001,<0.0001)	4.9939e-06	3.49809e-06	0.00283592	-2.98499	**	0.011529	0.0028	** 0.0028
Ruminococcaceae_Incertae_Sedis	<0.0001(<0.0001,<0.0001)	2.15854e-06	7.90578e-07	<0.0001(<0.0001,<0.0001)	1.19329e-05	1.06788e-05	0.573032	-0.563592		0.645214	0.573	0.573
Tyzzerella	<0.0001(<0.0001,<0.0001)	1.81098e-06	7.07084e-07	<0.0001(<0.0001,<0.0001)	1.20793e-05	1.15732e-05	0.535651	-0.619402		0.623977	0.5357	0.5357
Monoglobus	<0.0001(<0.0001,<0.0001)	1.43902e-06	6.07524e-07	<0.0001(<0.0001,<0.0001)	1.2439e-05	1.2049e-05	0.515036	-0.651017		0.604787	0.515	0.515
Intestinibacter	<0.0001(<0.0001,<0.0001)	0	0	<0.0001(<0.0001,<0.0001)	1.38232e-05	1.29814e-05	0.0076341	-2.66784	**	0.0274077	0.0076	** 0.0076
Pseudopropionibacterium	<0.0001(<0.0001,<0.0001)	6.64024e-06	1.47003e-06	<0.0001(<0.0001,<0.0001)	7.06098e-06	1.44446e-06	0.386961	-0.865142		0.466911	0.387	0.387
Acinetobacter	<0.0001(<0.0001,<0.0001)	3.03049e-06	1.04998e-06	<0.0001(<0.0001,<0.0001)	1.04878e-05	2.33218e-06	0.000393616	-3.54433	***	0.00210249	0.0004	***0.0004
Romboutsia	<0.0001(<0.0001,<0.0001)	4.2622e-06	1.19884e-06	<0.0001(<0.0001,<0.0001)	8.96951e-06	6.22318e-06	0.818564	-0.229392		0.870756	0.8186	0.8186
Pyramidobacter	<0.0001(<0.0001,<0.0001)	7.68902e-06	2.423e-06	<0.0001(<0.0001,<0.0001)	5.32317e-06	1.51317e-06	0.384763	-0.869154		0.466832	0.3848	0.3848
Oscillospiraceae_unclassified	<0.0001(<0.0001,<0.0001)	3.11585e-06	1.16698e-06	<0.0001(<0.0001,<0.0001)	9.87195e-06	9.87195e-06	0.0190991	-2.34359	*	0.0593291	0.0191	* 0.0191
Oscillospiraceae_UCG-005	<0.0001(<0.0001,<0.0001)	5.42683e-06	1.44897e-06	<0.0001(<0.0001,<0.0001)	6.9878e-06	4.73563e-06	0.137004	-1.48704		0.295604	0.137	0.137
Holdemanella	<0.0001(<0.0001,<0.0001)	2.5e-07	1.76711e-07	<0.0001(<0.0001,<0.0001)	1.17378e-05	1.1112e-05	0.400725	-0.840326		0.478251	0.4007	0.4007
Archaea_unclassified	<0.0001(<0.0001,<0.0001)	0	0	<0.0001(<0.0001,<0.0001)	1.18902e-05	5.4913e-06	0.000135928	-3.81546	***	0.000850522	0.0001	***0.0001
Flavonifractor	<0.0001(<0.0001,<0.0001)	4.87805e-07	3.43979e-07	<0.0001(<0.0001,<0.0001)	1.11402e-05	1.0095e-05	0.255381	-1.13738		0.396087	0.2554	0.2554
Cupriavidus	<0.0001(<0.0001,<0.0001)	0	0	<0.0001(<0.0001,<0.0001)	1.14939e-05	8.49057e-06	7.63323e-05	-3.95563	***	0.000514362	<0.0001	***<0.0001
Erysipelotrichaceae_UCG-006	<0.0001(<0.0001,<0.0001)	8.42073e-06	1.66069e-06	<0.0001(<0.0001,<0.0001)	2.91463e-06	9.53757e-07	0.0171506	-2.38346	*	0.0556441	0.0172	* 0.0172
Methyloversatilis	<0.0001(<0.0001,<0.0001)	0	0	<0.0001(<0.0001,<0.0001)	1.13354e-05	1.7391e-06	6.77668e-13	-7.18387	***	1.97879e-11	<0.0001	***<0.0001
Faucicola	<0.0001(<0.0001,<0.0001)	4.90854e-06	3.38963e-06	<0.0001(<0.0001,<0.0001)	5.2561e-06	3.24452e-06	0.135469	-1.49288		0.293739	0.1355	0.1355
Brochothrix	<0.0001(<0.0001,<0.0001)	2.37805e-07	2.37805e-07	<0.0001(<0.0001,<0.0001)	9.76829e-06	4.21621e-06	0.00324995	-2.94305	**	0.0127096	0.0032	** 0.0032
Parasutterella	<0.0001(<0.0001,<0.0001)	3.90854e-06	1.02657e-06	<0.0001(<0.0001,<0.0001)	6.02439e-06	3.6782e-06	0.0756463	-1.77653		0.192634	0.0756	0.0756
Streptococcaceae_unclassified	<0.0001(<0.0001,<0.0001)	5.26829e-06	1.36889e-06	<0.0001(<0.0001,<0.0001)	4.61585e-06	1.24754e-06	0.917103	-0.104084		0.965603	0.9171	0.9171
Bacteroidota_unclassified	<0.0001(<0.0001,<0.0001)	3.96341e-06	9.55656e-07	<0.0001(<0.0001,<0.0001)	5.89024e-06	1.40692e-06	0.271059	-1.10063		0.396087	0.2711	0.2711
Proteobacteria_unclassified	<0.0001(<0.0001,<0.0001)	4.20122e-06	1.65982e-06	<0.0001(<0.0001,<0.0001)	5.64024e-06	1.37423e-06	0.141187	-1.47139		0.303137	0.1412	0.1412
Tepidibacter	<0.0001(<0.0001,<0.0001)	0	0	<0.0001(<0.0001,<0.0001)	9.77439e-06	9.77439e-06	0.32027	-0.993902		0.396087	0.3203	0.3203
Aeromicrobium	<0.0001(<0.0001,<0.0001)	9.43293e-06	2.17189e-06	<0.0001(<0.0001,<0.0001)	2.56098e-07	1.80739e-07	7.93169e-08	-5.36868	***	8.47337e-07	<0.0001	***<0.0001
Nesterenkonia	<0.0001(<0.0001,<0.0001)	3.34146e-06	1.4924e-06	<0.0001(<0.0001,<0.0001)	5.89634e-06	3.05822e-06	0.67918	-0.413582		0.740002	0.6792	0.6792
Barnesiella	<0.0001(<0.0001,<0.0001)	2.44512e-06	1.17709e-06	<0.0001(<0.0001,<0.0001)	6.7439e-06	6.7439e-06	0.0334409	-2.12675	*	0.0963625	0.0334	* 0.0334
[Eubacterium]_xylanophilum_group	<0.0001(<0.0001,<0.0001)	3.86585e-06	1.47812e-06	<0.0001(<0.0001,<0.0001)	5.17073e-06	5.17073e-06	0.0109148	-2.54542	*	0.0379418	0.0109	* 0.0109
Butyricicoccus	<0.0001(<0.0001,<0.0001)	4.9939e-06	1.42335e-06	<0.0001(<0.0001,<0.0001)	4.01829e-06	3.76511e-06	0.00588577	-2.75408	**	0.0219662	0.0059	** 0.0059
Corynebacteriales_unclassified	<0.0001(<0.0001,<0.0001)	6.90854e-06	1.94561e-06	<0.0001(<0.0001,<0.0001)	1.93293e-06	6.8862e-07	0.121675	-1.54778		0.26916	0.1217	0.1217
Prevotellaceae	<0.0001(<0.0001,<0.0001)	4.39024e-06	1.51546e-06	<0.0001(<0.0001,<0.0001)	4.02439e-06	1.11255e-06	0.409442	-0.824876		0.486004	0.4094	0.4094
Lachnospira	<0.0001(<0.0001,<0.0001)	3.54878e-06	1.05796e-06	<0.0001(<0.0001,<0.0001)	4.64634e-06	4.3746e-06	0.010146	-2.57081	*	0.0355516	0.0101	* 0.0101
Simonsiella	<0.0001(<0.0001,<0.0001)	2.98171e-06	1.42038e-06	<0.0001(<0.0001,<0.0001)	5.14024e-06	2.63112e-06	0.109441	-1.60071		0.247089	0.1094	0.1094
Serratia	<0.0001(<0.0001,<0.0001)	0	0	<0.0001(<0.0001,<0.0001)	8.10366e-06	2.08014e-06	1.27592e-06	-4.84347	***	1.2149e-05	<0.0001	***<0.0001
Acholeplasma	<0.0001(<0.0001,<0.0001)	7.90854e-06	2.87854e-06	<0.0001(<0.0001,<0.0001)	1.52439e-07	1.52439e-07	9.94743e-05	-3.89187	***	0.000640732	<0.0001	***<0.0001
Lachnospiraceae_CAG-56	<0.0001(<0.0001,<0.0001)	4.32927e-07	3.12004e-07	<0.0001(<0.0001,<0.0001)	7.33537e-06	7.33537e-06	0.56968	-0.568523		0.643092	0.5697	0.5697
Actinomycetaceae_unclassified	<0.0001(<0.0001,<0.0001)	5.43902e-06	2.09428e-06	<0.0001(<0.0001,<0.0001)	2.04268e-06	1.04002e-06	0.150532	-1.43765		0.304735	0.1505	0.1505
Ruminococcaceae_UBA1819	<0.0001(<0.0001,<0.0001)	4.45122e-07	3.18779e-07	<0.0001(<0.0001,<0.0001)	6.96951e-06	6.96951e-06	0.56968	-0.568523		0.643092	0.5697	0.5697
Dietzia	<0.0001(<0.0001,<0.0001)	7.15244e-06	1.83743e-06	<0.0001(<0.0001,<0.0001)	0	0	4.15287e-06	-4.60358	***	3.63791e-05	<0.0001	***<0.0001
Atopobiaceae_unclassified	<0.0001(<0.0001,<0.0001)	3.71951e-06	9.47387e-07	<0.0001(<0.0001,<0.0001)	3.2378e-06	1.03279e-06	0.534877	-0.620578		0.623977	0.5349	0.5349
Halarcobacter	<0.0001(<0.0001,<0.0001)	0	0	<0.0001(<0.0001,<0.0001)	6.56707e-06	6.56707e-06	0.32027	-0.993902		0.396087	0.3203	0.3203
Chitinophagales_uncultured	<0.0001(<0.0001,<0.0001)	1.13415e-06	5.92709e-07	<0.0001(<0.0001,<0.0001)	5.41463e-06	1.60201e-06	0.0147407	-2.43869	*	0.0485445	0.0147	* 0.0147
Aliihoeflea	<0.0001(<0.0001,<0.0001)	4.5122e-07	3.1855e-07	<0.0001(<0.0001,<0.0001)	5.90244e-06	2.70533e-06	0.0176928	-2.37198	*	0.0562869	0.0177	* 0.0177
Achromobacter	<0.0001(<0.0001,<0.0001)	4.35976e-06	1.29369e-06	<0.0001(<0.0001,<0.0001)	1.96341e-06	8.5784e-07	0.0507879	-1.95327		0.134819	0.0508	0.0508
Yersiniaceae_Rahnella1	<0.0001(<0.0001,<0.0001)	4.69512e-07	3.3123e-07	<0.0001(<0.0001,<0.0001)	5.83537e-06	4.72341e-06	0.412069	-0.820258		0.487801	0.4121	0.4121
Izemoplasmatales	<0.0001(<0.0001,<0.0001)	6.13415e-06	2.5504e-06	<0.0001(<0.0001,<0.0001)	7.31707e-08	7.31707e-08	0.000559551	-3.4505	***	0.00284735	0.0006	***0.0006
Oscillibacter	<0.0001(<0.0001,<0.0001)	2.15854e-06	8.63882e-07	<0.0001(<0.0001,<0.0001)	3.36585e-06	3.23367e-06	0.0919571	-1.68516		0.213107	0.092	0.092
Stenotrophomonas	<0.0001(<0.0001,<0.0001)	2.4939e-06	2.26714e-06	<0.0001(<0.0001,<0.0001)	2.70732e-06	1.32416e-06	0.0340963	-2.11893	*	0.0976091	0.0341	* 0.0341
Enhydrobacter	<0.0001(<0.0001,<0.0001)	5.02439e-06	3.79568e-06	<0.0001(<0.0001,<0.0001)	1.64634e-07	1.64634e-07	0.0988307	-1.65055		0.225458	0.0988	0.0988
Rhodocyclaceae_unclassified	<0.0001(<0.0001,<0.0001)	0	0	<0.0001(<0.0001,<0.0001)	5.18293e-06	3.93842e-06	0.157933	-1.41206		0.304735	0.1579	0.1579
Unassigned_unclassified	<0.0001(<0.0001,<0.0001)	0	0	<0.0001(<0.0001,<0.0001)	5.17073e-06	1.60513e-06	1.33892e-05	-4.35365	***	0.000108602	<0.0001	***<0.0001
Clostridiaceae_Clostridium_sensu_stricto	<0.0001(<0.0001,<0.0001)	1.42073e-06	6.6563e-07	<0.0001(<0.0001,<0.0001)	3.55488e-06	1.25951e-06	0.206732	-1.2626		0.378865	0.2067	0.2067
Bilophila	<0.0001(<0.0001,<0.0001)	2.31707e-06	7.70051e-07	<0.0001(<0.0001,<0.0001)	2.63415e-06	1.55167e-06	0.28283	-1.07398		0.396087	0.2828	0.2828
Rubritaleaceae_DBS1	<0.0001(<0.0001,<0.0001)	0	0	<0.0001(<0.0001,<0.0001)	4.66463e-06	4.66463e-06	0.32027	-0.993902		0.396087	0.3203	0.3203
Ruminococcaceae_unclassified	<0.0001(<0.0001,<0.0001)	1.30488e-06	7.86377e-07	<0.0001(<0.0001,<0.0001)	3.13415e-06	2.73307e-06	0.658687	-0.441726		0.725372	0.6587	0.6587
Prevotellaceae_Ga6A1_group	<0.0001(<0.0001,<0.0001)	2.07317e-06	1.18758e-06	<0.0001(<0.0001,<0.0001)	2.32927e-06	2.32927e-06	0.181499	-1.33615		0.338283	0.1815	0.1815
Collinsella	<0.0001(<0.0001,<0.0001)	2.12805e-06	7.69585e-07	<0.0001(<0.0001,<0.0001)	2.2561e-06	6.6791e-07	0.304032	-1.02783		0.396087	0.304	0.304
Suttonella	<0.0001(<0.0001,<0.0001)	2.55488e-06	1.22896e-06	<0.0001(<0.0001,<0.0001)	1.78049e-06	6.60726e-07	0.338943	-0.956256		0.415846	0.3389	0.3389
Cutibacterium	<0.0001(<0.0001,<0.0001)	2.54268e-06	1.21949e-06	<0.0001(<0.0001,<0.0001)	1.68902e-06	5.86366e-07	0.504823	-0.666921		0.594388	0.5048	0.5048
Lactococcus	<0.0001(<0.0001,<0.0001)	1.71951e-06	9.52074e-07	<0.0001(<0.0001,<0.0001)	2.5e-06	8.75562e-07	0.0718526	-1.80005		0.185126	0.0719	0.0719
Paraprevotella	<0.0001(<0.0001,<0.0001)	1.64634e-06	7.02635e-07	<0.0001(<0.0001,<0.0001)	2.53659e-06	2.53659e-06	0.0586272	-1.89098		0.153765	0.0586	0.0586
Clostridiaceae_unclassified	<0.0001(<0.0001,<0.0001)	4.63415e-07	2.84045e-07	<0.0001(<0.0001,<0.0001)	3.65854e-06	1.19088e-06	0.00210595	-3.07487	**	0.00904321	0.0021	** 0.0021
Delftia	<0.0001(<0.0001,<0.0001)	0	0	<0.0001(<0.0001,<0.0001)	4.10976e-06	1.16629e-06	4.28092e-05	-4.09177	***	0.000317804	<0.0001	***<0.0001
Pelospora	<0.0001(<0.0001,<0.0001)	3.39634e-06	1.37185e-06	<0.0001(<0.0001,<0.0001)	6.76829e-07	3.52832e-07	0.143607	-1.46249		0.304735	0.1436	0.1436
Peptoniphilus	<0.0001(<0.0001,<0.0001)	3.07927e-06	1.2252e-06	<0.0001(<0.0001,<0.0001)	7.19512e-07	3.72493e-07	0.224162	-1.21553		0.396087	0.2242	0.2242
Yoonia-Loktanella	<0.0001(<0.0001,<0.0001)	0	0	<0.0001(<0.0001,<0.0001)	3.44512e-06	3.25466e-06	0.157933	-1.41206		0.304735	0.1579	0.1579
Prevotellaceae_UCG-001	<0.0001(<0.0001,<0.0001)	2.62195e-07	2.62195e-07	<0.0001(<0.0001,<0.0001)	3.08537e-06	2.55914e-06	0.315092	-1.0046		0.396087	0.3151	0.3151
[Eubacterium]_siraeum_group	<0.0001(<0.0001,<0.0001)	1.80488e-06	1.14083e-06	<0.0001(<0.0001,<0.0001)	1.51829e-06	1.51829e-06	0.181499	-1.33615		0.338283	0.1815	0.1815
Flavobacteriaceae_unclassified	<0.0001(<0.0001,<0.0001)	8.71951e-07	5.21508e-07	<0.0001(<0.0001,<0.0001)	2.45122e-06	1.73936e-06	0.666649	-0.430752		0.72816	0.6666	0.6666
Aliidiomarina	<0.0001(<0.0001,<0.0001)	3.30488e-06	1.04962e-06	<0.0001(<0.0001,<0.0001)	0	0	0.000762613	-3.36602	***	0.00359166	0.0008	***0.0008
Lachnospiraceae_UCG-010	<0.0001(<0.0001,<0.0001)	1.70732e-07	1.70732e-07	<0.0001(<0.0001,<0.0001)	3.08537e-06	3.08537e-06	1	0		1	1	1
Acidovorax	<0.0001(<0.0001,<0.0001)	0	0	<0.0001(<0.0001,<0.0001)	3.03049e-06	1.52463e-06	0.00240584	-3.03494	**	0.0101323	0.0024	** 0.0024
Paracoccus	<0.0001(<0.0001,<0.0001)	2.19512e-07	2.19512e-07	<0.0001(<0.0001,<0.0001)	2.78659e-06	7.54396e-07	0.000117838	-3.85058	***	0.000748016	0.0001	***0.0001
Sphingomonas	<0.0001(<0.0001,<0.0001)	0	0	<0.0001(<0.0001,<0.0001)	2.9939e-06	1.04552e-06	0.000429471	-3.52128	***	0.00226637	0.0004	***0.0004
Lentilitoribacter	<0.0001(<0.0001,<0.0001)	0	0	<0.0001(<0.0001,<0.0001)	2.9878e-06	2.9878e-06	0.32027	-0.993902		0.396087	0.3203	0.3203
Enterococcaceae_unclassified	<0.0001(<0.0001,<0.0001)	1.40244e-06	6.31587e-07	<0.0001(<0.0001,<0.0001)	1.56707e-06	5.32016e-07	0.304217	-1.02743		0.396087	0.3042	0.3042
Maritalea	<0.0001(<0.0001,<0.0001)	0	0	<0.0001(<0.0001,<0.0001)	2.84756e-06	2.84756e-06	0.32027	-0.993902		0.396087	0.3203	0.3203
Marivita	<0.0001(<0.0001,<0.0001)	0	0	<0.0001(<0.0001,<0.0001)	2.81098e-06	2.81098e-06	0.32027	-0.993902		0.396087	0.3203	0.3203
Rubritaleaceae_unclassified	<0.0001(<0.0001,<0.0001)	0	0	<0.0001(<0.0001,<0.0001)	2.80488e-06	2.80488e-06	0.32027	-0.993902		0.396087	0.3203	0.3203
Allisonella	<0.0001(<0.0001,<0.0001)	2.39024e-06	9.53094e-07	<0.0001(<0.0001,<0.0001)	3.29268e-07	1.92075e-07	0.115535	-1.57379		0.256875	0.1155	0.1155
Propionibacterium	<0.0001(<0.0001,<0.0001)	1.63415e-06	6.79152e-07	<0.0001(<0.0001,<0.0001)	1.06098e-06	5.19894e-07	0.557084	-0.587179		0.643092	0.5571	0.5571
Beijerinckiaceae_unclassified	<0.0001(<0.0001,<0.0001)	0	0	<0.0001(<0.0001,<0.0001)	2.66463e-06	1.95506e-06	0.0829502	-1.73382		0.19429	0.083	0.083
Lawsonella	<0.0001(<0.0001,<0.0001)	7.9878e-07	4.66776e-07	<0.0001(<0.0001,<0.0001)	1.83537e-06	1.17011e-06	0.98399	-0.0200675		1	0.984	0.984
Lutibacter	<0.0001(<0.0001,<0.0001)	0	0	<0.0001(<0.0001,<0.0001)	2.61585e-06	2.61585e-06	0.32027	-0.993902		0.396087	0.3203	0.3203
Microbacteriaceae_unclassified	<0.0001(<0.0001,<0.0001)	0	0	<0.0001(<0.0001,<0.0001)	2.38415e-06	8.57251e-07	0.000762605	-3.36602	***	0.00359166	0.0008	***0.0008
Oceanobacillus	<0.0001(<0.0001,<0.0001)	0	0	<0.0001(<0.0001,<0.0001)	2.26829e-06	7.55304e-07	0.000762605	-3.36602	***	0.00359166	0.0008	***0.0008
Macrococcus	<0.0001(<0.0001,<0.0001)	1.7622e-06	1.28269e-06	<0.0001(<0.0001,<0.0001)	4.93902e-07	2.48969e-07	0.984353	-0.0196114		1	0.9844	0.9844
Coprococcus	<0.0001(<0.0001,<0.0001)	2.05488e-06	7.49794e-07	<0.0001(<0.0001,<0.0001)	1.89024e-07	1.89024e-07	0.0174772	-2.37651	*	0.0562868	0.0175	* 0.0175
Anaerococcus	<0.0001(<0.0001,<0.0001)	1.89024e-06	1.68375e-06	<0.0001(<0.0001,<0.0001)	2.19512e-07	1.55706e-07	0.992669	-0.00918837		1	0.9927	0.9927
Proteus	<0.0001(<0.0001,<0.0001)	0	0	<0.0001(<0.0001,<0.0001)	2.02439e-06	1.7545e-06	0.157933	-1.41206		0.304735	0.1579	0.1579
Anaerotruncus	<0.0001(<0.0001,<0.0001)	5.36585e-07	3.79147e-07	<0.0001(<0.0001,<0.0001)	1.47561e-06	1.47561e-06	0.56968	-0.568523		0.643092	0.5697	0.5697
Halieaceae_unclassified	<0.0001(<0.0001,<0.0001)	0	0	<0.0001(<0.0001,<0.0001)	1.96951e-06	1.96951e-06	0.32027	-0.993902		0.396087	0.3203	0.3203
[Clostridium]_innocuum_group	<0.0001(<0.0001,<0.0001)	0	0	<0.0001(<0.0001,<0.0001)	1.94512e-06	1.94512e-06	0.32027	-0.993902		0.396087	0.3203	0.3203
Synergistaceae_unclassified	<0.0001(<0.0001,<0.0001)	1.42683e-06	9.26082e-07	<0.0001(<0.0001,<0.0001)	4.63415e-07	2.70417e-07	0.690827	-0.397733		0.748966	0.6908	0.6908
Flexilinea	<0.0001(<0.0001,<0.0001)	1.61585e-06	6.68345e-07	<0.0001(<0.0001,<0.0001)	2.68293e-07	1.90901e-07	0.146105	-1.45343		0.304735	0.1461	0.1461
Ahrensia	<0.0001(<0.0001,<0.0001)	0	0	<0.0001(<0.0001,<0.0001)	1.87805e-06	1.3633e-06	0.0448426	-2.00613	*	0.120497	0.0448	* 0.0448
Bacteroidales_p-2534-18B5_gut_group	<0.0001(<0.0001,<0.0001)	1.70122e-06	1.50696e-06	<0.0001(<0.0001,<0.0001)	1.34146e-07	1.34146e-07	0.56013	-0.582648		0.643092	0.5601	0.5601
Desulfovibrionaceae_uncultured	<0.0001(<0.0001,<0.0001)	1.82317e-06	1.20476e-06	<0.0001(<0.0001,<0.0001)	0	0	0.0829502	-1.73382		0.19429	0.083	0.083
Salinivibrio	<0.0001(<0.0001,<0.0001)	0	0	<0.0001(<0.0001,<0.0001)	1.82317e-06	6.87087e-07	0.00135414	-3.20425	**	0.00593112	0.0014	** 0.0014
Schlegelella	<0.0001(<0.0001,<0.0001)	0	0	<0.0001(<0.0001,<0.0001)	1.80488e-06	1.21914e-06	0.0448426	-2.00613	*	0.120497	0.0448	* 0.0448
Lachnospiraceae_NK3A20_group	<0.0001(<0.0001,<0.0001)	1.29878e-06	8.85152e-07	<0.0001(<0.0001,<0.0001)	5e-07	3.2103e-07	0.987992	-0.0150506		1	0.988	0.988
Eggerthellaceae_DNF00809	<0.0001(<0.0001,<0.0001)	1.79268e-06	5.93336e-07	<0.0001(<0.0001,<0.0001)	0	0	0.00240571	-3.03496	**	0.0101323	0.0024	** 0.0024
Propionivibrio	<0.0001(<0.0001,<0.0001)	4.08537e-07	2.88024e-07	<0.0001(<0.0001,<0.0001)	1.38415e-06	5.57779e-07	0.0927536	-1.68105		0.213821	0.0928	0.0928
Sutterella	<0.0001(<0.0001,<0.0001)	8.59756e-07	4.37718e-07	<0.0001(<0.0001,<0.0001)	9.08537e-07	4.6167e-07	0.998261	-0.00217905		1	0.9983	0.9983
Aeromonas	<0.0001(<0.0001,<0.0001)	1.76829e-07	1.76829e-07	<0.0001(<0.0001,<0.0001)	1.56098e-06	6.64855e-07	0.032369	-2.13982	*	0.0938915	0.0324	* 0.0324
Methylobacterium-Methylorubrum	<0.0001(<0.0001,<0.0001)	2.0122e-07	2.0122e-07	<0.0001(<0.0001,<0.0001)	1.4878e-06	6.53178e-07	0.0561869	-1.90958		0.148252	0.0562	0.0562
Turicibacter	<0.0001(<0.0001,<0.0001)	9.39024e-07	4.75865e-07	<0.0001(<0.0001,<0.0001)	7.31707e-07	3.68307e-07	0.98783	-0.0152534		1	0.9878	0.9878
Erysipelatoclostridium	<0.0001(<0.0001,<0.0001)	6.21951e-07	4.3852e-07	<0.0001(<0.0001,<0.0001)	1.0122e-06	7.45729e-07	0.658687	-0.441726		0.725372	0.6587	0.6587
Wolinella	<0.0001(<0.0001,<0.0001)	1.2622e-06	5.17599e-07	<0.0001(<0.0001,<0.0001)	3.23171e-07	1.9647e-07	0.296857	-1.0432		0.396087	0.2969	0.2969
Negativibacillus	<0.0001(<0.0001,<0.0001)	1.56098e-06	6.59885e-07	<0.0001(<0.0001,<0.0001)	0	0	0.0136709	-2.4658	*	0.0456592	0.0137	* 0.0137
Candidatus_Pacebacteria	<0.0001(<0.0001,<0.0001)	1.27439e-06	7.53133e-07	<0.0001(<0.0001,<0.0001)	2.68293e-07	2.68293e-07	0.179713	-1.34164		0.338283	0.1797	0.1797
Lachnospiraceae_GCA-900066575	<0.0001(<0.0001,<0.0001)	2.0122e-07	2.0122e-07	<0.0001(<0.0001,<0.0001)	1.2622e-06	9.2563e-07	0.56013	-0.582648		0.643092	0.5601	0.5601
Synergistaceae_uncultured	<0.0001(<0.0001,<0.0001)	1.44512e-06	7.18821e-07	<0.0001(<0.0001,<0.0001)	0	0	0.0246373	-2.24704	*	0.0739119	0.0246	* 0.0246
Chryseobacterium	<0.0001(<0.0001,<0.0001)	1.34146e-07	1.34146e-07	<0.0001(<0.0001,<0.0001)	1.28049e-06	8.11574e-07	0.31215	-1.01072		0.396087	0.3122	0.3122
Pseudonocardia	<0.0001(<0.0001,<0.0001)	8.23171e-07	4.99209e-07	<0.0001(<0.0001,<0.0001)	5.54878e-07	4.25969e-07	0.652741	-0.449958		0.725372	0.6527	0.6527
Lachnospiraceae_UCG-001	<0.0001(<0.0001,<0.0001)	1.34146e-07	1.34146e-07	<0.0001(<0.0001,<0.0001)	1.2378e-06	1.2378e-06	1	0		1	1	1
Psychrobacter	<0.0001(<0.0001,<0.0001)	0	0	<0.0001(<0.0001,<0.0001)	1.31707e-06	5.5854e-07	0.013671	-2.46579	*	0.0456592	0.0137	* 0.0137
Ferrimonas	<0.0001(<0.0001,<0.0001)	0	0	<0.0001(<0.0001,<0.0001)	1.31098e-06	1.31098e-06	0.32027	-0.993902		0.396087	0.3203	0.3203
Dojkabacteria	<0.0001(<0.0001,<0.0001)	1.2561e-06	4.73337e-07	<0.0001(<0.0001,<0.0001)	0	0	0.0076341	-2.66784	**	0.0274077	0.0076	** 0.0076
Nitrosomonas	<0.0001(<0.0001,<0.0001)	0	0	<0.0001(<0.0001,<0.0001)	1.25e-06	1.25e-06	0.32027	-0.993902		0.396087	0.3203	0.3203
Oscillospiraceae_UCG-003	<0.0001(<0.0001,<0.0001)	4.08537e-07	2.9061e-07	<0.0001(<0.0001,<0.0001)	8.41463e-07	7.93884e-07	1	0		1	1	1
[Bacteroides]_pectinophilus_group	<0.0001(<0.0001,<0.0001)	0	0	<0.0001(<0.0001,<0.0001)	1.21341e-06	1.21341e-06	0.32027	-0.993902		0.396087	0.3203	0.3203
Eggerthellaceae_unclassified	<0.0001(<0.0001,<0.0001)	1.20732e-06	6.1925e-07	<0.0001(<0.0001,<0.0001)	0	0	0.0448426	-2.00613	*	0.120497	0.0448	* 0.0448
Eggerthella	<0.0001(<0.0001,<0.0001)	5.30488e-07	3.74584e-07	<0.0001(<0.0001,<0.0001)	6.09756e-07	6.09756e-07	0.56968	-0.568523		0.643092	0.5697	0.5697
Filomicrobium	<0.0001(<0.0001,<0.0001)	0	0	<0.0001(<0.0001,<0.0001)	1.11585e-06	1.11585e-06	0.32027	-0.993902		0.396087	0.3203	0.3203
Harryflintia	<0.0001(<0.0001,<0.0001)	0	0	<0.0001(<0.0001,<0.0001)	1.03049e-06	1.03049e-06	0.32027	-0.993902		0.396087	0.3203	0.3203
Janthinobacterium	<0.0001(<0.0001,<0.0001)	4.20732e-07	4.20732e-07	<0.0001(<0.0001,<0.0001)	6.03659e-07	3.61905e-07	0.32103	-0.992344		0.396087	0.321	0.321
Rhodospirillales_uncultured	<0.0001(<0.0001,<0.0001)	4.08537e-07	2.99485e-07	<0.0001(<0.0001,<0.0001)	6.15854e-07	4.40318e-07	0.997556	-0.00306279		1	0.9976	0.9976
Kocuria	<0.0001(<0.0001,<0.0001)	3.84146e-07	2.72485e-07	<0.0001(<0.0001,<0.0001)	6.34146e-07	5.00413e-07	1	0		1	1	1
Lachnospiraceae_NC2004_group	<0.0001(<0.0001,<0.0001)	1.0122e-06	6.1254e-07	<0.0001(<0.0001,<0.0001)	0	0	0.0829502	-1.73382		0.19429	0.083	0.083
Muribaculum	<0.0001(<0.0001,<0.0001)	2.2561e-07	2.2561e-07	<0.0001(<0.0001,<0.0001)	7.80488e-07	7.80488e-07	1	0		1	1	1
Ruminococcaceae_uncultured	<0.0001(<0.0001,<0.0001)	8.41463e-07	6.50966e-07	<0.0001(<0.0001,<0.0001)	1.64634e-07	1.64634e-07	0.56013	-0.582648		0.643092	0.5601	0.5601
Dysgonomonas	<0.0001(<0.0001,<0.0001)	0	0	<0.0001(<0.0001,<0.0001)	9.93902e-07	7.01716e-07	0.157933	-1.41206		0.304735	0.1579	0.1579
Coprobacter	<0.0001(<0.0001,<0.0001)	6.15854e-07	3.60951e-07	<0.0001(<0.0001,<0.0001)	3.47561e-07	2.4596e-07	0.650764	-0.452701		0.725279	0.6508	0.6508
Lachnospiraceae_A2	<0.0001(<0.0001,<0.0001)	0	0	<0.0001(<0.0001,<0.0001)	9.63415e-07	9.63415e-07	0.32027	-0.993902		0.396087	0.3203	0.3203
Tepidimonas	<0.0001(<0.0001,<0.0001)	0	0	<0.0001(<0.0001,<0.0001)	9.45122e-07	5.5535e-07	0.0448426	-2.00613	*	0.120497	0.0448	* 0.0448
Brachymonas	<0.0001(<0.0001,<0.0001)	2.13415e-07	2.13415e-07	<0.0001(<0.0001,<0.0001)	7.2561e-07	3.61461e-07	0.180603	-1.3389		0.338283	0.1806	0.1806
Sphaerochaeta	<0.0001(<0.0001,<0.0001)	7.0122e-07	3.49449e-07	<0.0001(<0.0001,<0.0001)	2.19512e-07	1.55706e-07	0.400726	-0.840325		0.478251	0.4007	0.4007
Saccharimonadaceae_TM7a	<0.0001(<0.0001,<0.0001)	6.70732e-07	3.9269e-07	<0.0001(<0.0001,<0.0001)	2.43902e-07	2.43902e-07	0.318052	-0.99847		0.396087	0.3181	0.3181
Zoogloea	<0.0001(<0.0001,<0.0001)	0	0	<0.0001(<0.0001,<0.0001)	9.02439e-07	6.12859e-07	0.0829502	-1.73382		0.19429	0.083	0.083
Martelella	<0.0001(<0.0001,<0.0001)	0	0	<0.0001(<0.0001,<0.0001)	8.96341e-07	7.68148e-07	0.157933	-1.41206		0.304735	0.1579	0.1579
Ilumatobacter	<0.0001(<0.0001,<0.0001)	0	0	<0.0001(<0.0001,<0.0001)	8.78049e-07	8.78049e-07	0.32027	-0.993902		0.396087	0.3203	0.3203
Acidaminococcus	<0.0001(<0.0001,<0.0001)	4.39024e-07	3.10569e-07	<0.0001(<0.0001,<0.0001)	3.96341e-07	2.40582e-07	0.666649	-0.430752		0.72816	0.6666	0.6666
Nocardioides	<0.0001(<0.0001,<0.0001)	0	0	<0.0001(<0.0001,<0.0001)	7.9878e-07	4.24995e-07	0.0448426	-2.00613	*	0.120497	0.0448	* 0.0448
Actinobacteria_PeM15	<0.0001(<0.0001,<0.0001)	0	0	<0.0001(<0.0001,<0.0001)	7.92683e-07	6.665e-07	0.157933	-1.41206		0.304735	0.1579	0.1579
Butyricimonas	<0.0001(<0.0001,<0.0001)	3.35366e-07	2.4515e-07	<0.0001(<0.0001,<0.0001)	4.5122e-07	3.04132e-07	0.656702	-0.444471		0.725372	0.6567	0.6567
Pseudahrensia	<0.0001(<0.0001,<0.0001)	0	0	<0.0001(<0.0001,<0.0001)	7.7439e-07	7.7439e-07	0.32027	-0.993902		0.396087	0.3203	0.3203
Methyloligellaceae_uncultured	<0.0001(<0.0001,<0.0001)	0	0	<0.0001(<0.0001,<0.0001)	7.5e-07	7.5e-07	0.32027	-0.993902		0.396087	0.3203	0.3203
Alphaproteobacteria_unclassified	<0.0001(<0.0001,<0.0001)	0	0	<0.0001(<0.0001,<0.0001)	6.95122e-07	5.90043e-07	0.157933	-1.41206		0.304735	0.1579	0.1579
Exiguobacterium	<0.0001(<0.0001,<0.0001)	0	0	<0.0001(<0.0001,<0.0001)	6.64634e-07	4.28073e-07	0.0829502	-1.73382		0.19429	0.083	0.083
Xanthobacteraceae_unclassified	<0.0001(<0.0001,<0.0001)	0	0	<0.0001(<0.0001,<0.0001)	6.64634e-07	4.11589e-07	0.0829492	-1.73382		0.19429	0.0829	0.0829
Thermodesulfovibrionia_uncultured	<0.0001(<0.0001,<0.0001)	3.41463e-07	2.43183e-07	<0.0001(<0.0001,<0.0001)	3.17073e-07	3.17073e-07	0.56968	-0.568523		0.643092	0.5697	0.5697
Helicobacter	<0.0001(<0.0001,<0.0001)	1.70732e-07	1.70732e-07	<0.0001(<0.0001,<0.0001)	4.81707e-07	4.81707e-07	1	0		1	1	1
Rhizobiales_unclassified	<0.0001(<0.0001,<0.0001)	0	0	<0.0001(<0.0001,<0.0001)	6.46341e-07	4.5571e-07	0.157933	-1.41206		0.304735	0.1579	0.1579
Fusobacteriaceae_unclassified	<0.0001(<0.0001,<0.0001)	2.2561e-07	2.2561e-07	<0.0001(<0.0001,<0.0001)	4.02439e-07	4.02439e-07	1	0		1	1	1
[Eubacterium]_oxidoreducens_group	<0.0001(<0.0001,<0.0001)	0	0	<0.0001(<0.0001,<0.0001)	6.21951e-07	6.21951e-07	0.32027	-0.993902		0.396087	0.3203	0.3203
Hyphomonadaceae_unclassified	<0.0001(<0.0001,<0.0001)	0	0	<0.0001(<0.0001,<0.0001)	6.09756e-07	6.09756e-07	0.32027	-0.993902		0.396087	0.3203	0.3203
Oscillospirales_unclassified	<0.0001(<0.0001,<0.0001)	0	0	<0.0001(<0.0001,<0.0001)	5.97561e-07	5.97561e-07	0.32027	-0.993902		0.396087	0.3203	0.3203
Micromonosporaceae_unclassified	<0.0001(<0.0001,<0.0001)	0	0	<0.0001(<0.0001,<0.0001)	5.73171e-07	5.73171e-07	0.32027	-0.993902		0.396087	0.3203	0.3203
Streptomycetaceae_E1B-B3-114	<0.0001(<0.0001,<0.0001)	0	0	<0.0001(<0.0001,<0.0001)	5.73171e-07	5.73171e-07	0.32027	-0.993902		0.396087	0.3203	0.3203
Campylobacterales_unclassified	<0.0001(<0.0001,<0.0001)	3.23171e-07	3.23171e-07	<0.0001(<0.0001,<0.0001)	2.37805e-07	2.37805e-07	1	0		1	1	1
Diplorickettsiaceae_uncultured	<0.0001(<0.0001,<0.0001)	0	0	<0.0001(<0.0001,<0.0001)	5.54878e-07	5.54878e-07	0.32027	-0.993902		0.396087	0.3203	0.3203
Bradymonadales	<0.0001(<0.0001,<0.0001)	5.4878e-07	3.21007e-07	<0.0001(<0.0001,<0.0001)	0	0	0.0829502	-1.73382		0.19429	0.083	0.083
Flavobacteriales_unclassified	<0.0001(<0.0001,<0.0001)	3.04878e-07	3.04878e-07	<0.0001(<0.0001,<0.0001)	2.19512e-07	1.54983e-07	0.56968	-0.568523		0.643092	0.5697	0.5697
Anaerolineae_MSB-5B2	<0.0001(<0.0001,<0.0001)	5.12195e-07	3.62718e-07	<0.0001(<0.0001,<0.0001)	0	0	0.157933	-1.41206		0.304735	0.1579	0.1579
Sphingomonadaceae_unclassified	<0.0001(<0.0001,<0.0001)	0	0	<0.0001(<0.0001,<0.0001)	5.12195e-07	3.40701e-07	0.0829502	-1.73382		0.19429	0.083	0.083
Spirochaetaceae_unclassified	<0.0001(<0.0001,<0.0001)	5.12195e-07	3.7339e-07	<0.0001(<0.0001,<0.0001)	0	0	0.157933	-1.41206		0.304735	0.1579	0.1579
Burkholderiaceae_unclassified	<0.0001(<0.0001,<0.0001)	0	0	<0.0001(<0.0001,<0.0001)	4.87805e-07	4.87805e-07	0.32027	-0.993902		0.396087	0.3203	0.3203
Chlorobium	<0.0001(<0.0001,<0.0001)	4.7561e-07	2.75496e-07	<0.0001(<0.0001,<0.0001)	0	0	0.0829502	-1.73382		0.19429	0.083	0.083
Nitrolancea	<0.0001(<0.0001,<0.0001)	4.69512e-07	3.06352e-07	<0.0001(<0.0001,<0.0001)	0	0	0.0829502	-1.73382		0.19429	0.083	0.083
Lachnospirales_unclassified	<0.0001(<0.0001,<0.0001)	2.80488e-07	2.80488e-07	<0.0001(<0.0001,<0.0001)	1.76829e-07	1.76829e-07	1	0		1	1	1
Lachnospiraceae_ND3007_group	<0.0001(<0.0001,<0.0001)	0	0	<0.0001(<0.0001,<0.0001)	4.57317e-07	4.57317e-07	0.32027	-0.993902		0.396087	0.3203	0.3203
Cellulomonas	<0.0001(<0.0001,<0.0001)	0	0	<0.0001(<0.0001,<0.0001)	4.45122e-07	4.45122e-07	0.32027	-0.993902		0.396087	0.3203	0.3203
Lachnospiraceae_FCS020_group	<0.0001(<0.0001,<0.0001)	1.58537e-07	1.58537e-07	<0.0001(<0.0001,<0.0001)	2.86585e-07	2.86585e-07	1	0		1	1	1
Frankiales_uncultured	<0.0001(<0.0001,<0.0001)	0	0	<0.0001(<0.0001,<0.0001)	4.39024e-07	3.19124e-07	0.157933	-1.41206		0.304735	0.1579	0.1579
Bacteria_WPS-2	<0.0001(<0.0001,<0.0001)	2.13415e-07	2.13415e-07	<0.0001(<0.0001,<0.0001)	2.2561e-07	2.2561e-07	1	0		1	1	1
Halioglobus	<0.0001(<0.0001,<0.0001)	0	0	<0.0001(<0.0001,<0.0001)	4.32927e-07	4.32927e-07	0.32027	-0.993902		0.396087	0.3203	0.3203
Methylophaga	<0.0001(<0.0001,<0.0001)	0	0	<0.0001(<0.0001,<0.0001)	4.26829e-07	4.26829e-07	0.32027	-0.993902		0.396087	0.3203	0.3203
Chitinophagales_unclassified	<0.0001(<0.0001,<0.0001)	0	0	<0.0001(<0.0001,<0.0001)	4.08537e-07	3.25349e-07	0.157933	-1.41206		0.304735	0.1579	0.1579
Oscillospirales_UCG-010	<0.0001(<0.0001,<0.0001)	4.08537e-07	2.95208e-07	<0.0001(<0.0001,<0.0001)	0	0	0.157933	-1.41206		0.304735	0.1579	0.1579
Asteroleplasma	<0.0001(<0.0001,<0.0001)	2.37805e-07	2.37805e-07	<0.0001(<0.0001,<0.0001)	1.46341e-07	1.46341e-07	1	0		1	1	1
Pseudogracilibacillus	<0.0001(<0.0001,<0.0001)	0	0	<0.0001(<0.0001,<0.0001)	3.78049e-07	2.80185e-07	0.157933	-1.41206		0.304735	0.1579	0.1579
Methyloceanibacter	<0.0001(<0.0001,<0.0001)	0	0	<0.0001(<0.0001,<0.0001)	3.71951e-07	3.71951e-07	0.32027	-0.993902		0.396087	0.3203	0.3203
Sphingopyxis	<0.0001(<0.0001,<0.0001)	0	0	<0.0001(<0.0001,<0.0001)	3.65854e-07	2.24396e-07	0.0829502	-1.73382		0.19429	0.083	0.083
Oceanotoga	<0.0001(<0.0001,<0.0001)	0	0	<0.0001(<0.0001,<0.0001)	3.59756e-07	2.82923e-07	0.157933	-1.41206		0.304735	0.1579	0.1579
Mitsuokella	<0.0001(<0.0001,<0.0001)	1.82927e-07	1.82927e-07	<0.0001(<0.0001,<0.0001)	1.64634e-07	1.25428e-07	0.56968	-0.568523		0.643092	0.5697	0.5697
Planctomycetota_OM190	<0.0001(<0.0001,<0.0001)	0	0	<0.0001(<0.0001,<0.0001)	3.47561e-07	3.47561e-07	0.32027	-0.993902		0.396087	0.3203	0.3203
Rikenella	<0.0001(<0.0001,<0.0001)	0	0	<0.0001(<0.0001,<0.0001)	3.47561e-07	3.47561e-07	0.32027	-0.993902		0.396087	0.3203	0.3203
Allorhizobium-Neorhizobium-Pararhizobium-Rhizobium	<0.0001(<0.0001,<0.0001)	0	0	<0.0001(<0.0001,<0.0001)	3.35366e-07	3.35366e-07	0.32027	-0.993902		0.396087	0.3203	0.3203
Massilia	<0.0001(<0.0001,<0.0001)	0	0	<0.0001(<0.0001,<0.0001)	3.29268e-07	3.29268e-07	0.32027	-0.993902		0.396087	0.3203	0.3203
Burkholderia-Caballeronia-Paraburkholderia	<0.0001(<0.0001,<0.0001)	0	0	<0.0001(<0.0001,<0.0001)	3.23171e-07	3.23171e-07	0.32027	-0.993902		0.396087	0.3203	0.3203
Carnimonas	<0.0001(<0.0001,<0.0001)	0	0	<0.0001(<0.0001,<0.0001)	3.23171e-07	3.23171e-07	0.32027	-0.993902		0.396087	0.3203	0.3203
Thermoanaerobaculaceae_Subgroup	<0.0001(<0.0001,<0.0001)	0	0	<0.0001(<0.0001,<0.0001)	3.23171e-07	3.23171e-07	0.32027	-0.993902		0.396087	0.3203	0.3203
Tannerellaceae_unclassified	<0.0001(<0.0001,<0.0001)	0	0	<0.0001(<0.0001,<0.0001)	3.17073e-07	2.23683e-07	0.157933	-1.41206		0.304735	0.1579	0.1579
Gammaproteobacteria_Incertae_Sedis_Unknown_uncultured	<0.0001(<0.0001,<0.0001)	0	0	<0.0001(<0.0001,<0.0001)	3.17073e-07	3.17073e-07	0.32027	-0.993902		0.396087	0.3203	0.3203
Micromonospora	<0.0001(<0.0001,<0.0001)	0	0	<0.0001(<0.0001,<0.0001)	3.17073e-07	3.17073e-07	0.32027	-0.993902		0.396087	0.3203	0.3203
Rhodobacteraceae	<0.0001(<0.0001,<0.0001)	0	0	<0.0001(<0.0001,<0.0001)	3.17073e-07	3.17073e-07	0.32027	-0.993902		0.396087	0.3203	0.3203
Rheinheimera	<0.0001(<0.0001,<0.0001)	3.10976e-07	3.10976e-07	<0.0001(<0.0001,<0.0001)	0	0	0.32027	-0.993902		0.396087	0.3203	0.3203
Henriciella	<0.0001(<0.0001,<0.0001)	0	0	<0.0001(<0.0001,<0.0001)	3.04878e-07	3.04878e-07	0.32027	-0.993902		0.396087	0.3203	0.3203
Peptostreptococcaceae_uncultured	<0.0001(<0.0001,<0.0001)	0	0	<0.0001(<0.0001,<0.0001)	3.04878e-07	3.04878e-07	0.32027	-0.993902		0.396087	0.3203	0.3203
Algoriella	<0.0001(<0.0001,<0.0001)	0	0	<0.0001(<0.0001,<0.0001)	2.9878e-07	2.9878e-07	0.32027	-0.993902		0.396087	0.3203	0.3203
Chlamydiales_unclassified	<0.0001(<0.0001,<0.0001)	0	0	<0.0001(<0.0001,<0.0001)	2.9878e-07	2.9878e-07	0.32027	-0.993902		0.396087	0.3203	0.3203
Marinobacter	<0.0001(<0.0001,<0.0001)	0	0	<0.0001(<0.0001,<0.0001)	2.92683e-07	2.92683e-07	0.32027	-0.993902		0.396087	0.3203	0.3203
Acetobacteraceae_unclassified	<0.0001(<0.0001,<0.0001)	0	0	<0.0001(<0.0001,<0.0001)	2.86585e-07	2.86585e-07	0.32027	-0.993902		0.396087	0.3203	0.3203
Mucispirillum	<0.0001(<0.0001,<0.0001)	2.86585e-07	2.86585e-07	<0.0001(<0.0001,<0.0001)	0	0	0.32027	-0.993902		0.396087	0.3203	0.3203
Cnuella	<0.0001(<0.0001,<0.0001)	2.80488e-07	2.80488e-07	<0.0001(<0.0001,<0.0001)	0	0	0.32027	-0.993902		0.396087	0.3203	0.3203
Nitrospira	<0.0001(<0.0001,<0.0001)	0	0	<0.0001(<0.0001,<0.0001)	2.80488e-07	2.80488e-07	0.32027	-0.993902		0.396087	0.3203	0.3203
Fimbriimonadaceae	<0.0001(<0.0001,<0.0001)	0	0	<0.0001(<0.0001,<0.0001)	2.7439e-07	2.7439e-07	0.32027	-0.993902		0.396087	0.3203	0.3203
Anaerolineaceae_unclassified	<0.0001(<0.0001,<0.0001)	0	0	<0.0001(<0.0001,<0.0001)	2.68293e-07	2.68293e-07	0.32027	-0.993902		0.396087	0.3203	0.3203
Murdochiella	<0.0001(<0.0001,<0.0001)	2.68293e-07	2.68293e-07	<0.0001(<0.0001,<0.0001)	0	0	0.32027	-0.993902		0.396087	0.3203	0.3203
Parasphingopyxis	<0.0001(<0.0001,<0.0001)	0	0	<0.0001(<0.0001,<0.0001)	2.68293e-07	2.68293e-07	0.32027	-0.993902		0.396087	0.3203	0.3203
Ruminococcaceae	<0.0001(<0.0001,<0.0001)	0	0	<0.0001(<0.0001,<0.0001)	2.68293e-07	2.68293e-07	0.32027	-0.993902		0.396087	0.3203	0.3203
Anaerolineae_SBR1031	<0.0001(<0.0001,<0.0001)	0	0	<0.0001(<0.0001,<0.0001)	2.62195e-07	2.62195e-07	0.32027	-0.993902		0.396087	0.3203	0.3203
Gemmatimonadaceae_uncultured	<0.0001(<0.0001,<0.0001)	0	0	<0.0001(<0.0001,<0.0001)	2.62195e-07	2.62195e-07	0.32027	-0.993902		0.396087	0.3203	0.3203
Hamadaea	<0.0001(<0.0001,<0.0001)	0	0	<0.0001(<0.0001,<0.0001)	2.62195e-07	2.62195e-07	0.32027	-0.993902		0.396087	0.3203	0.3203
Rhizorhapis	<0.0001(<0.0001,<0.0001)	0	0	<0.0001(<0.0001,<0.0001)	2.62195e-07	2.62195e-07	0.32027	-0.993902		0.396087	0.3203	0.3203
Desulfomicrobium	<0.0001(<0.0001,<0.0001)	0	0	<0.0001(<0.0001,<0.0001)	2.56098e-07	2.56098e-07	0.32027	-0.993902		0.396087	0.3203	0.3203
Senegalimassilia	<0.0001(<0.0001,<0.0001)	2.56098e-07	2.56098e-07	<0.0001(<0.0001,<0.0001)	0	0	0.32027	-0.993902		0.396087	0.3203	0.3203
Legionella	<0.0001(<0.0001,<0.0001)	0	0	<0.0001(<0.0001,<0.0001)	2.5e-07	2.5e-07	0.32027	-0.993902		0.396087	0.3203	0.3203
Morganella	<0.0001(<0.0001,<0.0001)	2.5e-07	2.5e-07	<0.0001(<0.0001,<0.0001)	0	0	0.32027	-0.993902		0.396087	0.3203	0.3203
Clostridia_uncultured	<0.0001(<0.0001,<0.0001)	0	0	<0.0001(<0.0001,<0.0001)	2.43902e-07	2.43902e-07	0.32027	-0.993902		0.396087	0.3203	0.3203
Deinococcus	<0.0001(<0.0001,<0.0001)	2.43902e-07	2.43902e-07	<0.0001(<0.0001,<0.0001)	0	0	0.32027	-0.993902		0.396087	0.3203	0.3203
Eisenbergiella	<0.0001(<0.0001,<0.0001)	2.43902e-07	2.43902e-07	<0.0001(<0.0001,<0.0001)	0	0	0.32027	-0.993902		0.396087	0.3203	0.3203
Pedomicrobium	<0.0001(<0.0001,<0.0001)	0	0	<0.0001(<0.0001,<0.0001)	2.43902e-07	2.43902e-07	0.32027	-0.993902		0.396087	0.3203	0.3203
Dielma	<0.0001(<0.0001,<0.0001)	2.31707e-07	2.31707e-07	<0.0001(<0.0001,<0.0001)	0	0	0.32027	-0.993902		0.396087	0.3203	0.3203
Erysipelotrichaceae_uncultured	<0.0001(<0.0001,<0.0001)	0	0	<0.0001(<0.0001,<0.0001)	2.31707e-07	2.31707e-07	0.32027	-0.993902		0.396087	0.3203	0.3203
Gaiellales_uncultured	<0.0001(<0.0001,<0.0001)	0	0	<0.0001(<0.0001,<0.0001)	2.2561e-07	2.2561e-07	0.32027	-0.993902		0.396087	0.3203	0.3203
Sericytochromatia	<0.0001(<0.0001,<0.0001)	2.2561e-07	2.2561e-07	<0.0001(<0.0001,<0.0001)	0	0	0.32027	-0.993902		0.396087	0.3203	0.3203
Acidimicrobiia_unclassified	<0.0001(<0.0001,<0.0001)	0	0	<0.0001(<0.0001,<0.0001)	2.19512e-07	2.19512e-07	0.32027	-0.993902		0.396087	0.3203	0.3203
Oxalobacter	<0.0001(<0.0001,<0.0001)	2.19512e-07	2.19512e-07	<0.0001(<0.0001,<0.0001)	0	0	0.32027	-0.993902		0.396087	0.3203	0.3203
Fenollaria	<0.0001(<0.0001,<0.0001)	2.13415e-07	2.13415e-07	<0.0001(<0.0001,<0.0001)	0	0	0.32027	-0.993902		0.396087	0.3203	0.3203
Fluviicola	<0.0001(<0.0001,<0.0001)	0	0	<0.0001(<0.0001,<0.0001)	2.13415e-07	2.13415e-07	0.32027	-0.993902		0.396087	0.3203	0.3203
Faecalibaculum	<0.0001(<0.0001,<0.0001)	2.07317e-07	2.07317e-07	<0.0001(<0.0001,<0.0001)	0	0	0.32027	-0.993902		0.396087	0.3203	0.3203
Catenibacterium	<0.0001(<0.0001,<0.0001)	2.0122e-07	2.0122e-07	<0.0001(<0.0001,<0.0001)	0	0	0.32027	-0.993902		0.396087	0.3203	0.3203
Williamwhitmaniaceae_Blvii28_wastewater-sludge_group	<0.0001(<0.0001,<0.0001)	2.0122e-07	2.0122e-07	<0.0001(<0.0001,<0.0001)	0	0	0.32027	-0.993902		0.396087	0.3203	0.3203
Gordonibacter	<0.0001(<0.0001,<0.0001)	1.82927e-07	1.82927e-07	<0.0001(<0.0001,<0.0001)	0	0	0.32027	-0.993902		0.396087	0.3203	0.3203
Moellerella	<0.0001(<0.0001,<0.0001)	0	0	<0.0001(<0.0001,<0.0001)	1.82927e-07	1.82927e-07	0.32027	-0.993902		0.396087	0.3203	0.3203
Moraxellaceae_unclassified	<0.0001(<0.0001,<0.0001)	0	0	<0.0001(<0.0001,<0.0001)	1.70732e-07	1.70732e-07	0.32027	-0.993902		0.396087	0.3203	0.3203
Thermincola	<0.0001(<0.0001,<0.0001)	1.70732e-07	1.70732e-07	<0.0001(<0.0001,<0.0001)	0	0	0.32027	-0.993902		0.396087	0.3203	0.3203
Gastranaerophilales	<0.0001(<0.0001,<0.0001)	1.64634e-07	1.64634e-07	<0.0001(<0.0001,<0.0001)	0	0	0.32027	-0.993902		0.396087	0.3203	0.3203
Cetobacterium	<0.0001(<0.0001,<0.0001)	1.58537e-07	1.58537e-07	<0.0001(<0.0001,<0.0001)	0	0	0.32027	-0.993902		0.396087	0.3203	0.3203
Patescibacteria_unclassified	<0.0001(<0.0001,<0.0001)	0	0	<0.0001(<0.0001,<0.0001)	1.58537e-07	1.58537e-07	0.32027	-0.993902		0.396087	0.3203	0.3203
Smithella	<0.0001(<0.0001,<0.0001)	1.58537e-07	1.58537e-07	<0.0001(<0.0001,<0.0001)	0	0	0.32027	-0.993902		0.396087	0.3203	0.3203
Bdellovibrio	<0.0001(<0.0001,<0.0001)	0	0	<0.0001(<0.0001,<0.0001)	1.46341e-07	1.46341e-07	0.32027	-0.993902		0.396087	0.3203	0.3203
Lachnospiraceae_GCA-900066755	<0.0001(<0.0001,<0.0001)	1.46341e-07	1.46341e-07	<0.0001(<0.0001,<0.0001)	0	0	0.32027	-0.993902		0.396087	0.3203	0.3203
Catabacter	<0.0001(<0.0001,<0.0001)	0	0	<0.0001(<0.0001,<0.0001)	1.34146e-07	1.34146e-07	0.32027	-0.993902		0.396087	0.3203	0.3203
Tuzzerella	<0.0001(<0.0001,<0.0001)	1.34146e-07	1.34146e-07	<0.0001(<0.0001,<0.0001)	0	0	0.32027	-0.993902		0.396087	0.3203	0.3203
Lachnospiraceae_UCG-006	<0.0001(<0.0001,<0.0001)	1.28049e-07	1.28049e-07	<0.0001(<0.0001,<0.0001)	0	0	0.32027	-0.993902		0.396087	0.3203	0.3203
Truepera	<0.0001(<0.0001,<0.0001)	0	0	<0.0001(<0.0001,<0.0001)	9.7561e-08	9.7561e-08	0.32027	-0.993902		0.396087	0.3203	0.3203

## Sheet: Sheet6
Table S6. The different degree of phylum level (p value) between the HC (n=164) and AF patients (n=164)
ID	AF.median	AF.mean	AF.se	HC.median	HC.mean	HC.se	p-value	z-score	Sig_mark	q-value	fixp	fixps
Firmicutes	0.2794(0.2794,0.2794)	0.369462	0.00987362	0.1314(0.1314,0.1314)	0.218683	0.0097294	2.96995e-28	-11.0227	***	7.72188e-27	<0.0001	***<0.0001
Bacteroidota	0.1659(0.1659,0.1659)	0.21942	0.00634851	0.1829(0.1829,0.1829)	0.310922	0.012604	3.03451e-07	-5.12129	***	1.57795e-06	<0.0001	***<0.0001
Proteobacteria	0.0757(0.0757,0.0757)	0.1965	0.0113715	0.1418(0.1418,0.1418)	0.278191	0.0153539	0.000274503	-3.63824	***	0.000713707	0.0003	***0.0003
Actinobacteriota	0.0559(0.0559,0.0559)	0.0964974	0.00453949	0.0354(0.0354,0.0354)	0.0982631	0.00707893	0.0289123	-2.18468	*	0.0626432	0.0289	* 0.0289
Fusobacteriota	0.0407(0.0407,0.0407)	0.0945217	0.00570573	0.03(0.03,0.03)	0.0773546	0.00502481	0.0269938	-2.21161	*	0.0626432	0.027	* 0.027
Patescibacteria	0.005(0.005,0.005)	0.0133412	0.000862397	0.0027(0.0027,0.0027)	0.00946591	0.000886687	1.26655e-05	-4.36581	***	4.97314e-05	<0.0001	***<0.0001
Campilobacterota	0.0023(0.0023,0.0023)	0.00523054	0.000356223	<0.0001(<0.0001,<0.0001)	0.00419279	0.000558083	1.09274e-08	-5.71567	***	7.10278e-08	<0.0001	***<0.0001
Bacteria_unclassified	0.0018(0.0018,0.0018)	0.00269054	0.000103691	0.0003(0.0003,0.0003)	0.00177076	0.000151897	3.3381e-12	-6.9627	***	2.89302e-11	<0.0001	***<0.0001
Cyanobacteria	<0.0001(<0.0001,<0.0001)	0.00125128	0.000540453	<0.0001(<0.0001,<0.0001)	0.000357445	0.000138006	0.0697313	-1.81365		0.129501	0.0697	0.0697
Spirochaetota	0.0001(0.0001,0.0001)	0.000900354	0.000130372	<0.0001(<0.0001,<0.0001)	0.000289311	5.90105e-05	2.9791e-16	-8.17417	***	3.87283e-15	<0.0001	***<0.0001
Verrucomicrobiota	<0.0001(<0.0001,<0.0001)	3.79878e-06	1.63447e-06	<0.0001(<0.0001,<0.0001)	0.000430939	0.000428308	0.878293	-0.153134		0.992853	0.8783	0.8783
Synergistota	<0.0001(<0.0001,<0.0001)	0.000144195	2.89322e-05	<0.0001(<0.0001,<0.0001)	3.8561e-05	6.11856e-06	0.000237696	-3.67516	***	0.000686678	0.0002	***0.0002
Desulfobacterota	<0.0001(<0.0001,<0.0001)	3.30732e-05	7.3089e-06	<0.0001(<0.0001,<0.0001)	1.95854e-05	3.99372e-06	0.131494	-1.50824		0.227923	0.1315	0.1315
Archaea_unclassified	<0.0001(<0.0001,<0.0001)	0	0	<0.0001(<0.0001,<0.0001)	1.18902e-05	5.4913e-06	0.000135928	-3.81546	***	0.000441767	0.0001	***0.0001
Unassigned_unclassified	<0.0001(<0.0001,<0.0001)	0	0	<0.0001(<0.0001,<0.0001)	5.17073e-06	1.60513e-06	1.33892e-05	-4.35365	***	4.97314e-05	<0.0001	***<0.0001
Chloroflexi	<0.0001(<0.0001,<0.0001)	2.59756e-06	8.06032e-07	<0.0001(<0.0001,<0.0001)	7.9878e-07	4.17805e-07	0.0622662	-1.8644		0.124532	0.0623	0.0623
Nitrospirota	<0.0001(<0.0001,<0.0001)	3.41463e-07	2.43183e-07	<0.0001(<0.0001,<0.0001)	5.97561e-07	4.2204e-07	0.992669	-0.00918837		1	0.9927	0.9927
Bacteria_WPS-2	<0.0001(<0.0001,<0.0001)	2.13415e-07	2.13415e-07	<0.0001(<0.0001,<0.0001)	2.2561e-07	2.2561e-07	1	0		1	1	1
Thermotogota	<0.0001(<0.0001,<0.0001)	0	0	<0.0001(<0.0001,<0.0001)	3.59756e-07	2.82923e-07	0.157933	-1.41206		0.256642	0.1579	0.1579
Planctomycetota	<0.0001(<0.0001,<0.0001)	0	0	<0.0001(<0.0001,<0.0001)	3.47561e-07	3.47561e-07	0.32027	-0.993902		0.378501	0.3203	0.3203
Deinococcota	<0.0001(<0.0001,<0.0001)	2.43902e-07	2.43902e-07	<0.0001(<0.0001,<0.0001)	9.7561e-08	9.7561e-08	1	0		1	1	1
Acidobacteriota	<0.0001(<0.0001,<0.0001)	0	0	<0.0001(<0.0001,<0.0001)	3.23171e-07	3.23171e-07	0.32027	-0.993902		0.378501	0.3203	0.3203
Deferribacterota	<0.0001(<0.0001,<0.0001)	2.86585e-07	2.86585e-07	<0.0001(<0.0001,<0.0001)	0	0	0.32027	-0.993902		0.378501	0.3203	0.3203
Armatimonadota	<0.0001(<0.0001,<0.0001)	0	0	<0.0001(<0.0001,<0.0001)	2.7439e-07	2.7439e-07	0.32027	-0.993902		0.378501	0.3203	0.3203
Gemmatimonadota	<0.0001(<0.0001,<0.0001)	0	0	<0.0001(<0.0001,<0.0001)	2.62195e-07	2.62195e-07	0.32027	-0.993902		0.378501	0.3203	0.3203
Bdellovibrionota	<0.0001(<0.0001,<0.0001)	0	0	<0.0001(<0.0001,<0.0001)	1.46341e-07	1.46341e-07	0.32027	-0.993902		0.378501	0.3203	0.3203

## Sheet: Sheet7
Table S7. The corresponding LDA value and p value of the biomarkers in the discovery cohort
Biomaker_names	Logarithm value	Groups	LDA_value	P_value
d__Bacteria.p__Firmicutes.c__Negativicutes.o__Veillonellales_Selenomonadales.f__Selenomonadaceae.g__Megamonas	1.61			-
d__Bacteria.p__Synergistota.c__Synergistia.o__Synergistales.f__Synergistaceae.g__Fretibacterium	2.12592			-
d__Bacteria.p__Firmicutes.c__Clostridia.o__Thermincolales.f__Thermincolaceae.g__Thermincola	0			-
d__Bacteria.p__Actinobacteriota.c__Actinobacteria.o__Actinomycetales.f__Actinomycetaceae.g__Actinomyces	4.76128	AF	4.09518	2.60327e-12
d__Bacteria.p__Patescibacteria.c__Saccharimonadia.o__Saccharimonadales.f__Saccharimonadales.g__Saccharimonadales	3.09401	AF	2.90084	0.0391827
d__Bacteria.p__Actinobacteriota.c__Actinobacteria.o__Micrococcales.f__Micrococcaceae.g__Kocuria	0			-
d__Bacteria.p__Proteobacteria.c__Gammaproteobacteria.o__Xanthomonadales.f__Xanthomonadaceae.g__Stenotrophomonas	0.432539			-
d__Bacteria.p__Actinobacteriota.c__Coriobacteriia.o__Coriobacteriales.f__Atopobiaceae.g__Olsenella	2.22237	AF	2.5852	5.16143e-16
d__Bacteria.p__Armatimonadota.c__Fimbriimonadia.o__Fimbriimonadales.f__Fimbriimonadaceae.g__Fimbriimonadaceae	0			-
d__Bacteria.p__Bacteroidota.c__Bacteroidia.o__Chitinophagales.f__Chitinophagales_uncultured.g__Chitinophagales_uncultured	0.733569			-
d__Bacteria.p__Bacteroidota.c__Bacteroidia.o__Bacteroidales.f__Rikenellaceae.g__Alistipes	1.32436			-
d__Bacteria.p__Actinobacteriota.c__Actinobacteria.o__Propionibacteriales.f__Propionibacteriaceae.g__Cutibacterium	0.405292			-
d__Bacteria.p__Spirochaetota.c__Spirochaetia.o__Spirochaetales.f__Spirochaetaceae.g__Sphaerochaeta	0			-
d__Bacteria.p__Desulfobacterota.c__Desulfuromonadia.o__Bradymonadales.f__Bradymonadales.g__Bradymonadales	0			-
d__Bacteria.p__Firmicutes.c__Clostridia.o__Lachnospirales.f__Lachnospiraceae.g__Lachnospiraceae_UCG_001	0.0926522			-
d__Bacteria.p__Proteobacteria.c__Gammaproteobacteria.o__Burkholderiales.f__Neisseriaceae.g__Simonsiella	0.710984			-
d__Bacteria.p__Firmicutes.c__Clostridia.o__Lachnospirales.f__Lachnospiraceae.g___Eubacterium__oxidoreducens_group	0			-
d__Bacteria.p__Firmicutes.c__Clostridia.o__Oscillospirales.f__Oscillospiraceae.g__Oscillospiraceae_UCG_005	0.844341			-
d__Bacteria.p__Firmicutes.c__Clostridia.o__Oscillospirales.f__Oscillospiraceae.g__Oscillospiraceae_UCG_002	1.9853			-
d__Bacteria.p__Firmicutes.c__Clostridia.o__Oscillospirales.f__Oscillospiraceae.g__Oscillospiraceae_UCG_003	0			-
d__Bacteria.p__Synergistota.c__Synergistia.o__Synergistales.f__Synergistaceae.g__Synergistaceae_uncultured	0.159904			-
d__Bacteria.p__Firmicutes.c__Clostridia.o__Peptostreptococcales_Tissierellales.f__Anaerovoracaceae.g__Mogibacterium	2.12491			-
d__Bacteria.p__Actinobacteriota.c__Coriobacteriia.o__Coriobacteriales.f__Atopobiaceae.g__Atopobium	3.56373	AF	3.0296	1.40113e-05
d__Bacteria.p__Proteobacteria.c__Alphaproteobacteria.o__Rhodobacterales.f__Rhodobacteraceae.g__Rhodobacteraceae	0			-
d__Bacteria.p__Firmicutes.c__Clostridia.o__Peptostreptococcales_Tissierellales.f__Peptostreptococcaceae.g__Tepidibacter	0.99009			-
d__Bacteria.p__Campilobacterota.c__Campylobacteria.o__Campylobacterales.f__Campylobacteraceae.g__Campylobacter	3.7184	AF	2.88123	9.39581e-09
d__Bacteria.p__Bacteroidota.c__Bacteroidia.o__Bacteroidales.f__Prevotellaceae.g__Prevotellaceae_unclassified	2.62745			-
d__Bacteria.p__Proteobacteria.c__Alphaproteobacteria.o__Sphingomonadales.f__Sphingomonadaceae.g__Sphingomonadaceae_unclassified	0			-
d__Bacteria.p__Firmicutes.c__Bacilli.o__Erysipelotrichales.f__Erysipelatoclostridiaceae.g__Erysipelotrichaceae_UCG_003	1.16573			-
d__Bacteria.p__Fusobacteriota.c__Fusobacteriia.o__Fusobacteriales.f__Fusobacteriaceae.g__Fusobacteriaceae_unclassified	0			-
d__Bacteria.p__Proteobacteria.c__Gammaproteobacteria.o__Burkholderiales.f__Burkholderiaceae.g__Burkholderia_Caballeronia_Paraburkholderia	0			-
d__Bacteria.p__Firmicutes.c__Negativicutes.o__Veillonellales_Selenomonadales.f__Veillonellaceae.g__Veillonellaceae_unclassified	2.41897			-
d__Bacteria.p__Desulfobacterota.c__Syntrophia.o__Syntrophales.f__Smithellaceae.g__Smithella	0			-
d__Bacteria.p__Synergistota.c__Synergistia.o__Synergistales.f__Synergistaceae.g__Synergistaceae_unclassified	0.154372			-
d__Bacteria.p__Proteobacteria.c__Gammaproteobacteria.o__Legionellales.f__Legionellaceae.g__Legionella	0			-
d__Bacteria.p__Actinobacteriota.c__Actinobacteria.o__Corynebacteriales.f__Dietziaceae.g__Dietzia	0.854454			-
d__Bacteria.p__Firmicutes.c__Negativicutes.o__Veillonellales_Selenomonadales.f__Selenomonadaceae.g__Centipeda	1.94547			-
d__Bacteria.p__Firmicutes.c__Bacilli.o__Lactobacillales.f__Listeriaceae.g__Brochothrix	0.989819			-
d__Bacteria.p__Patescibacteria.c__Dojkabacteria.o__Dojkabacteria.f__Dojkabacteria.g__Dojkabacteria	0.0990234			-
d__Bacteria.p__Firmicutes.c__Negativicutes.o__Acidaminococcales.f__Acidaminococcaceae.g__Phascolarctobacterium	1.20758			-
d__Bacteria.p__Fusobacteriota.c__Fusobacteriia.o__Fusobacteriales.f__Fusobacteriaceae.g__Cetobacterium	0			-
d__Bacteria.p__Proteobacteria.c__Gammaproteobacteria.o__Burkholderiales.f__Neisseriaceae.g__Alysiella	1.95671			-
d__Bacteria.p__Fusobacteriota.c__Fusobacteriia.o__Fusobacteriales.f__Leptotrichiaceae.g__Leptotrichiaceae_uncultured	2.26572			-
d__Bacteria.p__Firmicutes.c__Clostridia.o__Lachnospirales.f__Lachnospiraceae.g__Tyzzerella	1.08204			-
d__Bacteria.p__Actinobacteriota.c__Actinobacteria.o__Bifidobacteriales.f__Bifidobacteriaceae.g__Gardnerella	1.41252			-
d__Bacteria.p__Firmicutes.c__Clostridia.o__Christensenellales.f__Christensenellaceae.g__Christensenellaceae_R_7_group	1.55276			-
d__Bacteria.p__Firmicutes.c__Negativicutes.o__Veillonellales_Selenomonadales.f__Selenomonadaceae.g__Selenomonas	3.43193	AF	2.63777	1.96144e-05
d__Bacteria.p__Firmicutes.c__Bacilli.o__Erysipelotrichales.f__Erysipelatoclostridiaceae.g__Erysipelatoclostridium	0.00526424			-
d__Bacteria.p__Firmicutes.c__Clostridia.o__Oscillospirales.f__Ruminococcaceae.g__Anaerotruncus	0.168972			-
d__Bacteria.p__Proteobacteria.c__Gammaproteobacteria.o__Alteromonadales.f__Alteromonadaceae.g__Rheinheimera	0			-
d__Bacteria.p__Actinobacteriota.c__Actinobacteria.o__Corynebacteriales.f__Corynebacteriales_unclassified.g__Corynebacteriales_unclassified	0.839386			-
d__Bacteria.p__Firmicutes.c__Bacilli.o__Lactobacillales.f__Leuconostocaceae.g__Leuconostoc	1.13443			-
d__Bacteria.p__Firmicutes.c__Clostridia.o__Peptococcales.f__Peptococcaceae.g__Peptococcus	2.41245			-
d__Bacteria.p__Firmicutes.c__Clostridia.o__Lachnospirales.f__Lachnospiraceae.g__Lachnospiraceae_NK3A20_group	0.113536			-
d__Bacteria.p__Patescibacteria.c__Saccharimonadia.o__Saccharimonadales.f__Saccharimonadaceae.g__Saccharimonadaceae_TM7x	3.66115	AF	3.24431	1.75588e-07
d__Bacteria.p__Firmicutes.c__Clostridia.o__Lachnospirales.f__Lachnospiraceae.g__Lachnoanaerobaculum	3.93764	AF	3.07676	7.29745e-05
d__Bacteria.p__Actinobacteriota.c__Actinobacteria.o__Bifidobacteriales.f__Bifidobacteriaceae.g__Parascardovia	1.65755			-
d__Bacteria.p__Firmicutes.c__Bacilli.o__Erysipelotrichales.f__Erysipelotrichaceae.g__Erysipelothrix	1.54179			-
d__Bacteria.p__Proteobacteria.c__Alphaproteobacteria.o__Caulobacterales.f__Hyphomonadaceae.g__Hyphomonadaceae_uncultured	1.20676			-
d__Bacteria.p__Firmicutes.c__Clostridia.o__Lachnospirales.f__Lachnospirales_unclassified.g__Lachnospirales_unclassified	0			-
d__Bacteria.p__Firmicutes.c__Bacilli.o__Staphylococcales.f__Staphylococcaceae.g__Macrococcus	0.246054			-
d__Bacteria.p__Actinobacteriota.c__Actinobacteria.o__Actinomycetales.f__Actinomycetaceae.g__Actinomycetaceae_unclassified	0.735521			-
d__Bacteria.p__Proteobacteria.c__Gammaproteobacteria.o__Pseudomonadales.f__Moraxellaceae.g__Acinetobacter	1.02068			-
d__Bacteria.p__Actinobacteriota.c__Actinobacteria.o__Corynebacteriales.f__Mycobacteriaceae.g__Mycobacterium	1.27059			-
d__Bacteria.p__Bacteroidota.c__Bacteroidia.o__Bacteroidales.f__Paludibacteraceae.g__Paludibacteraceae_F0058	2.33023			-
d__Bacteria.p__Proteobacteria.c__Gammaproteobacteria.o__Enterobacterales.f__Morganellaceae.g__Morganella	0			-
d__Bacteria.p__Proteobacteria.c__Gammaproteobacteria.o__Gammaproteobacteria_unclassified.f__Gammaproteobacteria_unclassified.g__Gammaproteobacteria_unclassified	3.17469			-
d__Bacteria.p__Desulfobacterota.c__Desulfovibrionia.o__Desulfovibrionales.f__Desulfovibrionaceae.g__Desulfovibrionaceae_uncultured	0.260827			-
d__Bacteria.p__Firmicutes.c__Bacilli.o__Bacilli_RF39.f__Bacilli_RF39.g__Bacilli_RF39	1.78572			-
d__Bacteria.p__Patescibacteria.c__Saccharimonadia.o__Saccharimonadales.f__Saccharimonadaceae.g__Saccharimonadaceae_unclassified	3.59779	AF	3.08994	0.0109975
d__Bacteria.p__Firmicutes.c__Negativicutes.o__Acidaminococcales.f__Acidaminococcaceae.g__Acidaminococcus	0			-
d__Bacteria.p__Firmicutes.c__Clostridia.o__Peptostreptococcales_Tissierellales.f__Anaerovoracaceae.g___Eubacterium__brachy_group	1.97002			-
d__Bacteria.p__Proteobacteria.c__Alphaproteobacteria.o__Rhodobacterales.f__Rhodobacteraceae.g__Marivita	0.448857			-
d__Bacteria.p__Bacteroidota.c__Bacteroidia.o__Bacteroidales.f__Tannerellaceae.g__Tannerella	3.28805	AF	2.87508	1.91996e-08
d__Bacteria.p__Firmicutes.c__Clostridia.o__Oscillospirales.f__Ruminococcaceae.g__Faecalibacterium	2.82047			-
d__Bacteria.p__Firmicutes.c__Clostridia.o__Lachnospirales.f__Lachnospiraceae.g__Lachnospiraceae_UCG_010	0.489307			-
d__Bacteria.p__Bacteria_unclassified.c__Bacteria_unclassified.o__Bacteria_unclassified.f__Bacteria_unclassified.g__Bacteria_unclassified	3.42984	AF	2.62296	3.32432e-12
d__Bacteria.p__Actinobacteriota.c__Coriobacteriia.o__Coriobacteriales.f__Eggerthellaceae.g__Eggerthella	0			-
d__Bacteria.p__Firmicutes.c__Clostridia.o__Oscillospirales.f__Oscillospiraceae.g__Flavonifractor	1.04689			-
d__Bacteria.p__Firmicutes.c__Clostridia.o__Clostridia_uncultured.f__Clostridia_uncultured.g__Clostridia_uncultured	0			-
d__Bacteria.p__Actinobacteriota.c__Actinobacteria.o__Corynebacteriales.f__Corynebacteriaceae.g__Lawsonella	0.263723			-
d__Bacteria.p__Proteobacteria.c__Gammaproteobacteria.o__Enterobacterales.f__Morganellaceae.g__Moellerella	0			-
d__Bacteria.p__Firmicutes.c__Clostridia.o__Peptostreptococcales_Tissierellales.f__Peptostreptococcales_Tissierellales.g__Murdochiella	0			-
d__Bacteria.p__Proteobacteria.c__Gammaproteobacteria.o__Burkholderiales.f__Rhodocyclaceae.g__Propionivibrio	0.141182			-
d__Bacteria.p__Proteobacteria.c__Gammaproteobacteria.o__Xanthomonadales.f__Xanthomonadaceae.g__Xanthomonadaceae_unclassified	2.14785			-
d__Bacteria.p__Actinobacteriota.c__Actinobacteriota_unclassified.o__Actinobacteriota_unclassified.f__Actinobacteriota_unclassified.g__Actinobacteriota_unclassified	1.08553			-
d__Bacteria.p__Firmicutes.c__Clostridia.o__Lachnospirales.f__Lachnospiraceae.g__Lachnospiraceae_NC2004_group	0.00526424			-
d__Archaea.p__Archaea_unclassified.c__Archaea_unclassified.o__Archaea_unclassified.f__Archaea_unclassified.g__Archaea_unclassified	1.07519			-
d__Bacteria.p__Verrucomicrobiota.c__Verrucomicrobiae.o__Verrucomicrobiales.f__Rubritaleaceae.g__Persicirhabdus	1.22322			-
d__Bacteria.p__Firmicutes.c__Clostridia.o__Lachnospirales.f__Lachnospiraceae.g__Blautia	2.14282			-
d__Bacteria.p__Patescibacteria.c__Saccharimonadia.o__Saccharimonadales.f__Saccharimonadaceae.g__Saccharimonadaceae	2.55175	AF	2.92982	5.96404e-09
d__Bacteria.p__Firmicutes.c__Clostridia.o__Oscillospirales.f__Ruminococcaceae.g__Subdoligranulum	2.1913			-
d__Bacteria.p__Bacteroidota.c__Bacteroidia.o__Bacteroidales.f__Barnesiellaceae.g__Barnesiella	0.828911			-
d__Bacteria.p__Patescibacteria.c__Patescibacteria_unclassified.o__Patescibacteria_unclassified.f__Patescibacteria_unclassified.g__Patescibacteria_unclassified	0			-
d__Bacteria.p__Firmicutes.c__Clostridia.o__Lachnospirales.f__Lachnospiraceae.g__Lachnoclostridium	1.57488			-
d__Bacteria.p__Proteobacteria.c__Gammaproteobacteria.o__Cardiobacteriales.f__Cardiobacteriaceae.g__Cardiobacterium	1.92845			-
d__Bacteria.p__Proteobacteria.c__Gammaproteobacteria.o__Nitrosococcales.f__Methylophagaceae.g__Methylophaga	0			-
d__Bacteria.p__Proteobacteria.c__Alphaproteobacteria.o__Rhodospirillales.f__Rhodospirillales_uncultured.g__Rhodospirillales_uncultured	0			-
d__Bacteria.p__Actinobacteriota.c__Coriobacteriia.o__Coriobacteriales.f__Eggerthellaceae.g__Cryptobacterium	1.39422			-
d__Bacteria.p__Proteobacteria.c__Gammaproteobacteria.o__Pseudomonadales.f__Moraxellaceae.g__Faucicola	0.720663			-
d__Bacteria.p__Proteobacteria.c__Gammaproteobacteria.o__Gammaproteobacteria_Incertae_Sedis.f__Gammaproteobacteria_Incertae_Sedis_Unknown.g__Gammaproteobacteria_Incertae_Sedis_Unknown_uncultured	0			-
d__Bacteria.p__Bacteroidota.c__Bacteroidia.o__Bacteroidales.f__Muribaculaceae.g__Muribaculum	0			-
d__Bacteria.p__Proteobacteria.c__Gammaproteobacteria.o__Aeromonadales.f__Aeromonadaceae.g__Aeromonas	0.193396			-
d__Bacteria.p__Firmicutes.c__Clostridia.o__Peptostreptococcales_Tissierellales.f__Anaerovoracaceae.g___Eubacterium__saphenum_group	2.00119			-
d__Bacteria.p__Proteobacteria.c__Gammaproteobacteria.o__Burkholderiales.f__Sutterellaceae.g__Parasutterella	0.779913			-
d__Bacteria.p__Firmicutes.c__Negativicutes.o__Veillonellales_Selenomonadales.f__Selenomonadaceae.g__Mitsuokella	0			-
d__Bacteria.p__Firmicutes.c__Clostridia.o__Peptostreptococcales_Tissierellales.f__Anaerovoracaceae.g__Anaerovoracaceae_Family_XIII_UCG_001	2.14978			-
d__Bacteria.p__Proteobacteria.c__Gammaproteobacteria.o__Oceanospirillales.f__Halomonadaceae.g__Carnimonas	0			-
d__Bacteria.p__Firmicutes.c__Bacilli.o__Lactobacillales.f__Lactobacillales_unclassified.g__Lactobacillales_unclassified	3.3404	AF	2.59425	3.07694e-14
d__Bacteria.p__Proteobacteria.c__Gammaproteobacteria.o__Pasteurellales.f__Pasteurellaceae.g__Haemophilus	4.80712	HC	4.36472	2.53522e-16
d__Bacteria.p__Firmicutes.c__Bacilli.o__Staphylococcales.f__Staphylococcaceae.g__Staphylococcus	1.76869			-
d__Bacteria.p__Bacteroidota.c__Bacteroidia.o__Bacteroidales.f__Prevotellaceae.g__Prevotella	5.34936	HC	4.64478	0.000351667
d__Bacteria.p__Firmicutes.c__Bacilli.o__Erysipelotrichales.f__Erysipelotrichaceae.g__Turicibacter	0			-
d__Bacteria.p__Firmicutes.c__Bacilli.o__Erysipelotrichales.f__Erysipelotrichaceae.g___Clostridium__innocuum_group	0.288947			-
d__Bacteria.p__Bacteroidota.c__Bacteroidia.o__Bacteroidales.f__Prevotellaceae.g__Prevotellaceae_Ga6A1_group	0.36722			-
d__Bacteria.p__Proteobacteria.c__Gammaproteobacteria.o__Pasteurellales.f__Pasteurellaceae.g__Actinobacillus	2.5322			-
d__Bacteria.p__Actinobacteriota.c__Actinobacteria.o__Micromonosporales.f__Micromonosporaceae.g__Hamadaea	0			-
d__Bacteria.p__Actinobacteriota.c__Actinobacteria.o__Propionibacteriales.f__Propionibacteriaceae.g__Propionibacterium	0.213291			-
d__Bacteria.p__Proteobacteria.c__Gammaproteobacteria.o__Burkholderiales.f__Rhodocyclaceae.g__Rhodocyclaceae_unclassified	0.714575			-
d__Bacteria.p__Patescibacteria.c__Saccharimonadia.o__Saccharimonadales.f__Saccharimonadaceae.g__Candidatus_Saccharimonas	2.94669	AF	2.94906	5.02503e-09
d__Bacteria.p__Proteobacteria.c__Alphaproteobacteria.o__Rhodobacterales.f__Rhodobacteraceae.g__Yoonia_Loktanella	0.537205			-
d__Bacteria.p__Bacteroidota.c__Bacteroidia.o__Bacteroidales.f__Prevotellaceae.g__Paraprevotella	0.404249			-
d__Bacteria.p__Proteobacteria.c__Gammaproteobacteria.o__Pseudomonadales.f__Moraxellaceae.g__Moraxella	3.52492			-
d__Bacteria.p__Firmicutes.c__Firmicutes_unclassified.o__Firmicutes_unclassified.f__Firmicutes_unclassified.g__Firmicutes_unclassified	2.65588			-
d__Bacteria.p__Firmicutes.c__Clostridia.o__Lachnospirales.f__Lachnospiraceae.g__Eisenbergiella	0			-
d__Bacteria.p__Firmicutes.c__Syntrophomonadia.o__Syntrophomonadales.f__Syntrophomonadaceae.g__Pelospora	0.531011			-
d__Bacteria.p__Firmicutes.c__Bacilli.o__Bacillales.f__Bacillaceae.g__Bacillaceae_unclassified	2.04706	AF	2.71671	0.0137375
d__Bacteria.p__Gemmatimonadota.c__Gemmatimonadetes.o__Gemmatimonadales.f__Gemmatimonadaceae.g__Gemmatimonadaceae_uncultured	0			-
d__Bacteria.p__Desulfobacterota.c__Desulfovibrionia.o__Desulfovibrionales.f__Desulfovibrionaceae.g__Bilophila	0.42064			-
d__Bacteria.p__Firmicutes.c__Negativicutes.o__Veillonellales_Selenomonadales.f__Selenomonadaceae.g__Selenomonadaceae_unclassified	2.25671			-
d__Bacteria.p__Proteobacteria.c__Gammaproteobacteria.o__Burkholderiales.f__Alcaligenaceae.g__Achromobacter	0.639462			-
d__Bacteria.p__Bacteroidota.c__Bacteroidia.o__Flavobacteriales.f__Weeksellaceae.g__Chryseobacterium	0.107375			-
d__Bacteria.p__Bacteroidota.c__Bacteroidia.o__Flavobacteriales.f__Flavobacteriaceae.g__Lutibacter	0.417613			-
d__Bacteria.p__Firmicutes.c__Clostridia.o__Lachnospirales.f__Lachnospiraceae.g__Oribacterium	3.79842	AF	2.93638	1.3823e-06
d__Bacteria.p__Bacteroidota.c__Bacteroidia.o__Flavobacteriales.f__Crocinitomicaceae.g__Fluviicola	0			-
d__Bacteria.p__Proteobacteria.c__Gammaproteobacteria.o__Enterobacterales.f__Enterobacteriaceae.g__Enterobacteriaceae_unclassified	3.41644			-
d__Bacteria.p__Actinobacteriota.c__Actinobacteria.o__Corynebacteriales.f__Nocardiaceae.g__Rhodococcus	1.154			-
d__Bacteria.p__Desulfobacterota.c__Desulfobulbia.o__Desulfobulbales.f__Desulfobulbaceae.g__Desulfobulbus	1.28388			-
d__Bacteria.p__Proteobacteria.c__Alphaproteobacteria.o__Acetobacterales.f__Acetobacteraceae.g__Gluconobacter	1.15641			-
d__Bacteria.p__Campilobacterota.c__Campylobacteria.o__Campylobacterales.f__Helicobacteraceae.g__Helicobacter	0			-
d__Bacteria.p__Firmicutes.c__Clostridia.o__Lachnospirales.f__Lachnospiraceae.g__Lachnospiraceae_GCA_900066575	0.101126			-
d__Bacteria.p__Proteobacteria.c__Alphaproteobacteria.o__Sphingomonadales.f__Sphingomonadaceae.g__Sphingomonas	0.476238			-
d__Bacteria.p__Firmicutes.c__Bacilli.o__Acholeplasmatales.f__Acholeplasmataceae.g__Acholeplasma	0.898096			-
d__Bacteria.p__Firmicutes.c__Clostridia.o__Oscillospirales.f__Ruminococcaceae.g__Harryflintia	0.0130429			-
d__Bacteria.p__Bacteroidota.c__Bacteroidia.o__Bacteroidales.f__Porphyromonadaceae.g__Porphyromonas	4.78453			-
d__Bacteria.p__Firmicutes.c__Clostridia.o__Lachnospirales.f__Lachnospiraceae.g__Anaerostipes	1.29944			-
d__Bacteria.p__Proteobacteria.c__Gammaproteobacteria.o__Pseudomonadales.f__Moraxellaceae.g__Psychrobacter	0.11961			-
d__Bacteria.p__Actinobacteriota.c__Thermoleophilia.o__Gaiellales.f__Gaiellales_uncultured.g__Gaiellales_uncultured	0			-
d__Bacteria.p__Proteobacteria.c__Gammaproteobacteria.o__Burkholderiales.f__Nitrosomonadaceae.g__Nitrosomonas	0.09691			-
d__Bacteria.p__Bacteroidota.c__Bacteroidia.o__Bacteroidales.f__Prevotellaceae.g__Alloprevotella	4.44113	AF	3.68793	5.66235e-16
d__Bacteria.p__Actinobacteriota.c__Coriobacteriia.o__Coriobacteriales.f__Eggerthellaceae.g__Slackia	1.51099			-
d__Bacteria.p__Bacteroidota.c__Bacteroidia.o__Bacteroidales.f__Marinifilaceae.g__Butyricimonas	0			-
d__Bacteria.p__Firmicutes.c__Clostridia.o__Oscillospirales.f__Ruminococcaceae.g___Eubacterium__siraeum_group	0.256448			-
d__Bacteria.p__Firmicutes.c__Bacilli.o__Mycoplasmatales.f__Mycoplasmataceae.g__Mycoplasma	1.87084			-
d__Bacteria.p__Firmicutes.c__Clostridia.o__Lachnospirales.f__Lachnospiraceae.g__Lachnospiraceae_FCS020_group	0			-
d__Bacteria.p__Firmicutes.c__Clostridia.o__Lachnospirales.f__Lachnospiraceae.g__Johnsonella	2.90532			-
d__Bacteria.p__Firmicutes.c__Clostridia.o__Lachnospirales.f__Lachnospiraceae.g___Ruminococcus__torques_group	1.53543			-
d__Bacteria.p__Actinobacteriota.c__Actinobacteria.o__Propionibacteriales.f__Nocardioidaceae.g__Aeromicrobium	0.974646			-
d__Bacteria.p__Firmicutes.c__Bacilli.o__Erysipelotrichales.f__Erysipelatoclostridiaceae.g__Asteroleplasma	0			-
d__Bacteria.p__Planctomycetota.c__Planctomycetota_OM190.o__Planctomycetota_OM190.f__Planctomycetota_OM190.g__Planctomycetota_OM190	0			-
d__Bacteria.p__Campilobacterota.c__Campylobacteria.o__Campylobacterales.f__Helicobacteraceae.g__Wolinella	0.101126			-
d__Bacteria.p__Proteobacteria.c__Gammaproteobacteria.o__Burkholderiales.f__Oxalobacteraceae.g__Janthinobacterium	0			-
d__Bacteria.p__Actinobacteriota.c__Acidimicrobiia.o__Microtrichales.f__Ilumatobacteraceae.g__Ilumatobacter	0			-
d__Bacteria.p__Actinobacteriota.c__Actinobacteria.o__Propionibacteriales.f__Propionibacteriaceae.g__Pseudopropionibacterium	0.848865			-
d__Bacteria.p__Firmicutes.c__Bacilli.o__Staphylococcales.f__Gemellaceae.g__Gemella	4.03152	AF	3.56572	3.80838e-19
d__Bacteria.p__Firmicutes.c__Clostridia.o__Lachnospirales.f__Lachnospiraceae.g__Lachnospiraceae_ND3007_group	0			-
d__Bacteria.p__Proteobacteria.c__Gammaproteobacteria.o__Enterobacterales.f__Enterobacteriaceae.g__Escherichia_Shigella	1.5369			-
d__Bacteria.p__Bacteroidota.c__Bacteroidia.o__Flavobacteriales.f__Flavobacteriaceae.g__Capnocytophaga	3.93293	AF	3.56827	4.89117e-08
d__Bacteria.p__Bdellovibrionota.c__Bdellovibrionia.o__Bdellovibrionales.f__Bdellovibrionaceae.g__Bdellovibrio	0			-
d__Bacteria.p__Firmicutes.c__Clostridia.o__Peptostreptococcales_Tissierellales.f__Anaerovoracaceae.g__Anaerovoracaceae_Family_XIII_AD3011_group	1.23107			-
d__Bacteria.p__Verrucomicrobiota.c__Verrucomicrobiae.o__Verrucomicrobiales.f__Rubritaleaceae.g__Rubritalea	2.58558			-
d__Bacteria.p__Bacteroidota.c__Bacteroidia.o__Bacteroidales.f__Bacteroidales_F082.g__Bacteroidales_F082	1.2447			-
d__Bacteria.p__Proteobacteria.c__Alphaproteobacteria.o__Rhizobiales.f__Beijerinckiaceae.g__Beijerinckiaceae_unclassified	0.425638			-
d__Bacteria.p__Proteobacteria.c__Gammaproteobacteria.o__Pasteurellales.f__Pasteurellaceae.g__Pasteurellaceae_unclassified	3.81499	HC	3.38214	1.95263e-13
d__Bacteria.p__Firmicutes.c__Bacilli.o__Lactobacillales.f__Lactobacillales_P5D1_392.g__Lactobacillales_P5D1_392	3.27686	AF	2.62013	5.7598e-17
d__Bacteria.p__Proteobacteria.c__Gammaproteobacteria.o__Burkholderiales.f__Burkholderiaceae.g__Burkholderiaceae_unclassified	0			-
d__Bacteria.p__Patescibacteria.c__Gracilibacteria.o__Gracilibacteria_JGI_0000069_P22.f__Gracilibacteria_JGI_0000069_P22.g__Gracilibacteria_JGI_0000069_P22	1.12481			-
d__Bacteria.p__Actinobacteriota.c__Actinobacteria.o__Bifidobacteriales.f__Bifidobacteriaceae.g__Alloscardovia	2.11717			-
d__Bacteria.p__Proteobacteria.c__Alphaproteobacteria.o__Caulobacterales.f__Hyphomonadaceae.g__Henriciella	0			-
d__Bacteria.p__Firmicutes.c__Clostridia.o__Oscillospirales.f__Oscillospiraceae.g__Oscillibacter	0.527095			-
d__Bacteria.p__Firmicutes.c__Clostridia.o__Clostridia_unclassified.f__Clostridia_unclassified.g__Clostridia_unclassified	2.04611			-
d__Bacteria.p__Firmicutes.c__Clostridia.o__Peptostreptococcales_Tissierellales.f__Peptostreptococcaceae.g__Peptoanaerobacter	1.37444			-
d__Bacteria.p__Bacteroidota.c__Bacteroidia.o__Bacteroidales.f__Prevotellaceae.g__Prevotellaceae	0.642489			-
d__Bacteria.p__Firmicutes.c__Negativicutes.o__Veillonellales_Selenomonadales.f__Veillonellaceae.g__Veillonella	4.89041			-
d__Bacteria.p__Proteobacteria.c__Alphaproteobacteria.o__Rhizobiales.f__Rhizobiaceae.g__Rhizobiaceae_unclassified	2.12805			-
d__Bacteria.p__Firmicutes.c__Bacilli.o__Erysipelotrichales.f__Erysipelotrichaceae.g__Erysipelotrichaceae_UCG_006	0.92535			-
d__Bacteria.p__Bacteria_WPS_2.c__Bacteria_WPS_2.o__Bacteria_WPS_2.f__Bacteria_WPS_2.g__Bacteria_WPS_2	0			-
d__Bacteria.p__Proteobacteria.c__Alphaproteobacteria.o__Rhizobiales.f__Beijerinckiaceae.g__Methylobacterium_Methylorubrum	0.172546			-
d__Bacteria.p__Firmicutes.c__Clostridia.o__Oscillospirales.f__Ruminococcaceae.g__Ruminococcaceae_CAG_352	0.964995			-
d__Bacteria.p__Actinobacteriota.c__Actinobacteria.o__Micromonosporales.f__Micromonosporaceae.g__Micromonosporaceae_unclassified	0			-
d__Bacteria.p__Proteobacteria.c__Gammaproteobacteria.o__Burkholderiales.f__Rhodocyclaceae.g__Methyloversatilis	1.05444			-
d__Bacteria.p__Firmicutes.c__Bacilli.o__Lactobacillales.f__Enterococcaceae.g__Enterococcus	2.01435	AF	2.54417	3.85775e-09
d__Bacteria.p__Bacteroidota.c__Bacteroidia.o__Bacteroidales.f__Tannerellaceae.g__Parabacteroides	1.77358			-
d__Bacteria.p__Firmicutes.c__Bacilli.o__Erysipelotrichales.f__Erysipelatoclostridiaceae.g__Catenibacterium	0			-
d__Bacteria.p__Proteobacteria.c__Gammaproteobacteria.o__Burkholderiales.f__Comamonadaceae.g__Schlegelella	0.256448			-
d__Bacteria.p__Firmicutes.c__Clostridia.o__Eubacteriales.f__Eubacteriaceae.g__Pseudoramibacter	1.2492			-
d__Bacteria.p__Firmicutes.c__Bacilli.o__Lactobacillales.f__Carnobacteriaceae.g__Granulicatella	4.16546	AF	3.20756	0.000177407
d__Bacteria.p__Firmicutes.c__Clostridia.o__Oscillospirales.f__Oscillospiraceae.g__Oscillospiraceae_uncultured	0.915168			-
d__Bacteria.p__Firmicutes.c__Clostridia.o__Peptostreptococcales_Tissierellales.f__Peptostreptococcaceae.g___Eubacterium__yurii_group	2.22928			-
d__Bacteria.p__Firmicutes.c__Clostridia.o__Clostridiales.f__Clostridiaceae.g__Clostridiaceae_unclassified	0.563307			-
d__Bacteria.p__Actinobacteriota.c__Coriobacteriia.o__Coriobacteriales.f__Atopobiaceae.g__Atopobiaceae_unclassified	0.570486			-
d__Bacteria.p__Firmicutes.c__Clostridia.o__Lachnospirales.f__Lachnospiraceae.g__Stomatobaculum	3.64858	AF	2.90199	0.000516526
d__Bacteria.p__Actinobacteriota.c__Actinobacteria.o__Micrococcales.f__Dermatophilaceae.g__Dermatophilaceae_uncultured	1.37231			-
d__Bacteria.p__Proteobacteria.c__Alphaproteobacteria.o__Rhodobacterales.f__Rhodobacteraceae.g__Ruegeria	1.5165			-
d__Bacteria.p__Firmicutes.c__Clostridia.o__Oscillospirales.f__Butyricicoccaceae.g__Butyricicoccus	0.69844			-
d__Bacteria.p__Patescibacteria.c__Saccharimonadia.o__Saccharimonadales.f__Saccharimonadales_unclassified.g__Saccharimonadales_unclassified	1.89733	AF	2.9101	1.20696e-09
d__Bacteria.p__Proteobacteria.c__Gammaproteobacteria.o__Pasteurellales.f__Pasteurellaceae.g__Aggregatibacter	3.30437			-
d__Bacteria.p__Actinobacteriota.c__Actinobacteria.o__Actinobacteria_PeM15.f__Actinobacteria_PeM15.g__Actinobacteria_PeM15	0			-
d__Bacteria.p__Proteobacteria.c__Gammaproteobacteria.o__Burkholderiales.f__Burkholderiaceae.g__Ralstonia	1.86281			-
d__Bacteria.p__Campilobacterota.c__Campylobacteria.o__Campylobacterales.f__Arcobacteraceae.g__Halarcobacter	0.817372			-
d__Bacteria.p__Chloroflexi.c__Anaerolineae.o__Anaerolineae_SBR1031.f__Anaerolineae_SBR1031.g__Anaerolineae_SBR1031	0			-
d__Bacteria.p__Thermotogota.c__Thermotogae.o__Petrotogales.f__Petrotogaceae.g__Oceanotoga	0			-
d__Bacteria.p__Actinobacteriota.c__Actinobacteria.o__Micrococcales.f__Micrococcaceae.g__Nesterenkonia	0.770583			-
d__Bacteria.p__Verrucomicrobiota.c__Chlamydiae.o__Chlamydiales.f__Chlamydiales_unclassified.g__Chlamydiales_unclassified	0			-
d__Bacteria.p__Firmicutes.c__Clostridia.o__Lachnospirales.f__Lachnospiraceae.g__Fusicatenibacter	1.50024			-
d__Bacteria.p__Firmicutes.c__Clostridia.o__Lachnospirales.f__Lachnospiraceae.g__Lachnospiraceae_GCA_900066755	0			-
d__Bacteria.p__Bacteroidota.c__Bacteroidota_unclassified.o__Bacteroidota_unclassified.f__Bacteroidota_unclassified.g__Bacteroidota_unclassified	0.770133			-
d__Bacteria.p__Firmicutes.c__Clostridia.o__Oscillospirales.f__Oscillospirales_unclassified.g__Oscillospirales_unclassified	0			-
d__Bacteria.p__Proteobacteria.c__Gammaproteobacteria.o__Burkholderiales.f__Comamonadaceae.g__Delftia	0.613816			-
d__Bacteria.p__Firmicutes.c__Bacilli.o__Lactobacillales.f__Aerococcaceae.g__Abiotrophia	2.59414			-
d__Bacteria.p__Firmicutes.c__Clostridia.o__Peptostreptococcales_Tissierellales.f__Peptostreptococcales_Tissierellales.g__Fenollaria	0			-
d__Bacteria.p__Proteobacteria.c__Gammaproteobacteria.o__Oceanospirillales.f__Halomonadaceae.g__Halomonas	3.39824	HC	3.39826	2.01057e-07
d__Bacteria.p__Firmicutes.c__Clostridia.o__Oscillospirales.f__Oscillospiraceae.g__Oscillospiraceae_NK4A214_group	1.15158			-
d__Bacteria.p__Firmicutes.c__Negativicutes.o__Veillonellales_Selenomonadales.f__Veillonellaceae.g__Anaeroglobus	2.06171			-
d__Bacteria.p__Proteobacteria.c__Gammaproteobacteria.o__Enterobacterales.f__Yersiniaceae.g__Serratia	0.908681			-
d__Bacteria.p__Fusobacteriota.c__Fusobacteriia.o__Fusobacteriales.f__Leptotrichiaceae.g__Leptotrichiaceae_unclassified	1.12994			-
d__Bacteria.p__Proteobacteria.c__Alphaproteobacteria.o__Rhizobiales.f__Methyloligellaceae.g__Methyloligellaceae_uncultured	0			-
d__Bacteria.p__Firmicutes.c__Clostridia.o__Oscillospirales.f___Eubacterium__coprostanoligenes_group.g___Eubacterium__coprostanoligenes_group	2.48877			-
d__Bacteria.p__Proteobacteria.c__Gammaproteobacteria.o__Burkholderiales.f__Comamonadaceae.g__Comamonas	2.44915			-
d__Bacteria.p__Firmicutes.c__Clostridia.o__Lachnospirales.f__Lachnospiraceae.g__Tuzzerella	0			-
d__Bacteria.p__Actinobacteriota.c__Actinobacteria.o__Corynebacteriales.f__Corynebacteriaceae.g__Corynebacterium	3.39912	AF	3.03378	0.00519288
d__Bacteria.p__Proteobacteria.c__Alphaproteobacteria.o__Sphingomonadales.f__Sphingomonadaceae.g__Parasphingopyxis	0			-
d__Bacteria.p__Proteobacteria.c__Alphaproteobacteria.o__Alphaproteobacteria_unclassified.f__Alphaproteobacteria_unclassified.g__Alphaproteobacteria_unclassified	0			-
d__Bacteria.p__Bacteroidota.c__Bacteroidia.o__Bacteroidia_unclassified.f__Bacteroidia_unclassified.g__Bacteroidia_unclassified	1.89977			-
d__Bacteria.p__Firmicutes.c__Clostridia.o__Oscillospirales.f__Ruminococcaceae.g__Negativibacillus	0.193396			-
d__Bacteria.p__Firmicutes.c__Bacilli.o__Bacilli_unclassified.f__Bacilli_unclassified.g__Bacilli_unclassified	3.11332			-
d__Bacteria.p__Actinobacteriota.c__Coriobacteriia.o__Coriobacteriales.f__Coriobacteriaceae.g__Collinsella	0.353358			-
d__Bacteria.p__Actinobacteriota.c__Coriobacteriia.o__Coriobacteriales.f__Eggerthellaceae.g__Gordonibacter	0			-
d__Bacteria.p__Bacteroidota.c__Bacteroidia.o__Bacteroidales.f__Rikenellaceae.g__Rikenella	0			-
d__Bacteria.p__Firmicutes.c__Bacilli.o__Lactobacillales.f__Streptococcaceae.g__Streptococcus	5.29571	AF	4.78849	3.72656e-30
d__Bacteria.p__Actinobacteriota.c__Actinobacteria.o__Streptomycetales.f__Streptomycetaceae.g__Streptomycetaceae_E1B_B3_114	0			-
d__Bacteria.p__Firmicutes.c__Bacilli.o__Erysipelotrichales.f__Erysipelatoclostridiaceae.g__Eggerthia	1.11292			-
d__Bacteria.p__Cyanobacteria.c__Sericytochromatia.o__Sericytochromatia.f__Sericytochromatia.g__Sericytochromatia	0			-
d__Bacteria.p__Proteobacteria.c__Gammaproteobacteria.o__Burkholderiales.f__Neisseriaceae.g__Neisseria	5.27802			-
d__Bacteria.p__Bacteroidota.c__Bacteroidia.o__Bacteroidales.f__Bacteroidales_unclassified.g__Bacteroidales_unclassified	2.69253			-
d__Bacteria.p__Actinobacteriota.c__Actinobacteria.o__Pseudonocardiales.f__Pseudonocardiaceae.g__Pseudonocardia	0			-
d__Bacteria.p__Proteobacteria.c__Alphaproteobacteria.o__Rhizobiales.f__Devosiaceae.g__Pelagibacterium	2.26293			-
d__Bacteria.p__Bacteroidota.c__Bacteroidia.o__Bacteroidales.f__Marinifilaceae.g__Odoribacter	1.11067			-
d__Bacteria.p__Actinobacteriota.c__Actinobacteria.o__Bifidobacteriales.f__Bifidobacteriaceae.g__Bifidobacterium	2.73149			-
d__Bacteria.p__Proteobacteria.c__Alphaproteobacteria.o__Rhizobiales.f__Rhizobiales_unclassified.g__Rhizobiales_unclassified	0			-
d__Bacteria.p__Firmicutes.c__Clostridia.o__Peptostreptococcales_Tissierellales.f__Peptostreptococcales_Tissierellales.g__Anaerococcus	0.276518			-
d__Bacteria.p__Bacteroidota.c__Bacteroidia.o__Chitinophagales.f__Chitinophagales_unclassified.g__Chitinophagales_unclassified	0			-
d__Bacteria.p__Firmicutes.c__Clostridia.o__Peptostreptococcales_Tissierellales.f__Peptostreptococcaceae.g__Peptostreptococcaceae_unclassified	2.28173			-
d__Bacteria.p__Proteobacteria.c__Gammaproteobacteria.o__Alteromonadales.f__Idiomarinaceae.g__Aliidiomarina	0.519155			-
d__Bacteria.p__Proteobacteria.c__Gammaproteobacteria.o__Enterobacterales.f__Yersiniaceae.g__Yersiniaceae_Rahnella1	0.766068			-
d__Bacteria.p__Firmicutes.c__Clostridia.o__Lachnospirales.f__Lachnospiraceae.g__Butyrivibrio	2.76977			-
d__Bacteria.p__Actinobacteriota.c__Actinobacteria.o__Micrococcales.f__Micrococcaceae.g__Rothia	4.75824	HC	4.16965	3.86512e-06
d__Bacteria.p__Patescibacteria.c__Saccharimonadia.o__Saccharimonadales.f__Saccharimonadaceae.g__Saccharimonadaceae_TM7a	0			-
d__Bacteria.p__Firmicutes.c__Clostridia.o__Christensenellales.f__Christensenellaceae.g__Catabacter	0			-
d__Bacteria.p__Actinobacteriota.c__Actinobacteria.o__Micrococcales.f__Microbacteriaceae.g__Microbacteriaceae_unclassified	0.377333			-
d__Bacteria.p__Firmicutes.c__Bacilli.o__Lactobacillales.f__Leuconostocaceae.g__Weissella	0.958051			-
d__Bacteria.p__Firmicutes.c__Clostridia.o__Clostridia_vadinBB60_group.f__Clostridia_vadinBB60_group.g__Clostridia_vadinBB60_group	1.28457			-
d__Bacteria.p__Proteobacteria.c__Alphaproteobacteria.o__Rhizobiales.f__Rhizobiaceae.g__Pseudahrensia	0			-
d__Bacteria.p__Actinobacteriota.c__Actinobacteria.o__Micrococcales.f__Cellulomonadaceae.g__Cellulomonas	0			-
d__Bacteria.p__Bacteroidota.c__Bacteroidia.o__Bacteroidales.f__Dysgonomonadaceae.g__Dysgonomonas	0			-
d__Bacteria.p__Proteobacteria.c__Gammaproteobacteria.o__Burkholderiales.f__Sutterellaceae.g__Sutterella	0			-
d__Bacteria.p__Actinobacteriota.c__Coriobacteriia.o__Coriobacteriales.f__Eggerthellaceae.g__Eggerthellaceae_DNF00809	0.253503			-
d__Bacteria.p__Desulfobacterota.c__Desulfovibrionia.o__Desulfovibrionales.f__Desulfomicrobiaceae.g__Desulfomicrobium	0			-
d__Bacteria.p__Proteobacteria.c__Gammaproteobacteria.o__Burkholderiales.f__Comamonadaceae.g__Acidovorax	0.481513			-
d__Bacteria.p__Actinobacteriota.c__Coriobacteriia.o__Coriobacteriales.f__Eggerthellaceae.g__Eggerthellaceae_unclassified	0.0818213			-
d__Bacteria.p__Bacteroidota.c__Bacteroidia.o__Flavobacteriales.f__Weeksellaceae.g__Bergeyella	2.82493	AF	3.19838	7.76997e-08
d__Bacteria.p__Actinobacteriota.c__Actinobacteria.o__Propionibacteriales.f__Nocardioidaceae.g__Nocardioides	0			-
d__Bacteria.p__Firmicutes.c__Clostridia.o__Peptostreptococcales_Tissierellales.f__Anaerovoracaceae.g__Anaerovoracaceae_unclassified	1.18396			-
d__Bacteria.p__Firmicutes.c__Bacilli.o__Erysipelotrichales.f__Erysipelotrichaceae.g__Holdemanella	1.06959			-
d__Bacteria.p__Bacteroidota.c__Chlorobia.o__Chlorobiales.f__Chlorobiaceae.g__Chlorobium	0			-
d__Bacteria.p__Firmicutes.c__Clostridia.o__Lachnospirales.f__Lachnospiraceae.g___Bacteroides__pectinophilus_group	0.0840092			-
d__Bacteria.p__Firmicutes.c__Clostridia.o__Lachnospirales.f__Lachnospiraceae.g__Roseburia	1.75597			-
d__Bacteria.p__Bacteroidota.c__Bacteroidia.o__Flavobacteriales.f__Flavobacteriaceae.g__Flavobacteriaceae_unclassified	0.389382			-
d__Bacteria.p__Proteobacteria.c__Alphaproteobacteria.o__Rhizobiales.f__Methyloligellaceae.g__Methyloceanibacter	0			-
d__Bacteria.p__Firmicutes.c__Clostridia.o__Peptostreptococcales_Tissierellales.f__Peptostreptococcales_Tissierellales.g__Peptoniphilus	0.488448			-
d__Bacteria.p__Firmicutes.c__Clostridia.o__Peptostreptococcales_Tissierellales.f__Anaerovoracaceae.g___Eubacterium__nodatum_group	3.79794			-
d__Bacteria.p__Firmicutes.c__Bacilli.o__Izemoplasmatales.f__Izemoplasmatales.g__Izemoplasmatales	0.787754			-
d__Bacteria.p__Proteobacteria.c__Alphaproteobacteria.o__Acetobacterales.f__Acetobacteraceae.g__Acetobacteraceae_unclassified	0			-
d__Bacteria.p__Verrucomicrobiota.c__Verrucomicrobiae.o__Verrucomicrobiales.f__Rubritaleaceae.g__Rubritaleaceae_unclassified	0.447914			-
d__Bacteria.p__Firmicutes.c__Clostridia.o__Peptostreptococcales_Tissierellales.f__Peptostreptococcaceae.g__Peptostreptococcaceae_uncultured	0			-
d__Bacteria.p__Firmicutes.c__Clostridia.o__Lachnospirales.f__Lachnospiraceae.g___Ruminococcus__gnavus_group	1.19101			-
d__Bacteria.p__Proteobacteria.c__Alphaproteobacteria.o__Rhizobiales.f__Devosiaceae.g__Maritalea	0.454473			-
d__Bacteria.p__Proteobacteria.c__Alphaproteobacteria.o__Rhodobacterales.f__Rhodobacteraceae.g__Rhodobacteraceae_unclassified	2.15698			-
d__Bacteria.p__Firmicutes.c__Clostridia.o__Peptostreptococcales_Tissierellales.f__Peptostreptococcales_Tissierellales.g__Peptostreptococcales_Tissierellales_uncultured	1.03386			-
d__Bacteria.p__Firmicutes.c__Clostridia.o__Monoglobales.f__Monoglobaceae.g__Monoglobus	1.09479			-
d__Bacteria.p__Bacteroidota.c__Bacteroidia.o__Bacteroidales.f__Tannerellaceae.g__Tannerellaceae_unclassified	0			-
d__Bacteria.p__Firmicutes.c__Clostridia.o__Lachnospirales.f__Lachnospiraceae.g__Howardella	1.3883			-
d__Bacteria.p__Firmicutes.c__Clostridia.o__Lachnospirales.f__Lachnospiraceae.g__Lachnospira	0.667111			-
d__Bacteria.p__Bacteroidota.c__Bacteroidia.o__Chitinophagales.f__Chitinophagaceae.g__Cnuella	0			-
d__Bacteria.p__Firmicutes.c__Bacilli.o__Erysipelotrichales.f__Erysipelotrichaceae.g__Erysipelotrichaceae_unclassified	2.16725			-
d__Bacteria.p__Firmicutes.c__Bacilli.o__Erysipelotrichales.f__Erysipelotrichaceae.g__Erysipelotrichaceae_uncultured	0			-
d__Bacteria.p__Bacteroidota.c__Bacteroidia.o__Bacteroidales.f__Bacteroidaceae.g__Bacteroides	3.27677	HC	3.06634	1.49906e-08
d__Bacteria.p__Firmicutes.c__Bacilli.o__Bacillales.f__Bacillaceae.g__Oceanobacillus	0.355699			-
d__Bacteria.p__Firmicutes.c__Clostridia.o__Peptostreptococcales_Tissierellales.f__Peptostreptococcaceae.g__Peptostreptococcus	3.81817	AF	2.67236	0.00130329
d__Bacteria.p__Acidobacteriota.c__Thermoanaerobaculia.o__Thermoanaerobaculales.f__Thermoanaerobaculaceae.g__Thermoanaerobaculaceae_Subgroup	0			-
d__Bacteria.p__Patescibacteria.c__Microgenomatia.o__Candidatus_Pacebacteria.f__Candidatus_Pacebacteria.g__Candidatus_Pacebacteria	0.105302			-
d__Bacteria.p__Firmicutes.c__Bacilli.o__Erysipelotrichales.f__Erysipelotrichaceae.g__Solobacterium	3.75608	AF	3.10815	2.5816e-11
d__Bacteria.p__Proteobacteria.c__Gammaproteobacteria.o__Vibrionales.f__Vibrionaceae.g__Vibrio	1.33636			-
d__Bacteria.p__Proteobacteria.c__Gammaproteobacteria.o__Burkholderiales.f__Neisseriaceae.g__Neisseriaceae_unclassified	2.66986			-
d__Bacteria.p__Chloroflexi.c__Anaerolineae.o__Anaerolineales.f__Anaerolineaceae.g__Flexilinea	0.208402			-
d__Bacteria.p__Firmicutes.c__Bacilli.o__Bacillales.f__Bacillaceae.g__Pseudogracilibacillus	0			-
d__Bacteria.p__Synergistota.c__Synergistia.o__Synergistales.f__Synergistaceae.g__Pyramidobacter	0.885871			-
d__Bacteria.p__Firmicutes.c__Clostridia.o__Lachnospirales.f__Lachnospiraceae.g__Dorea	1.44735			-
d__Bacteria.p__Actinobacteriota.c__Actinobacteria.o__Micrococcales.f__Micrococcaceae.g__Micrococcaceae_unclassified	2.10485			-
d__Bacteria.p__Firmicutes.c__Negativicutes.o__Veillonellales_Selenomonadales.f__Selenomonadaceae.g__Selenomonadaceae_uncultured	1.86281			-
d__Bacteria.p__Firmicutes.c__Clostridia.o__Lachnospirales.f__Lachnospiraceae.g__Lachnospiraceae_CAG_56	0.865422			-
d__Bacteria.p__Proteobacteria.c__Gammaproteobacteria.o__Alteromonadales.f__Shewanellaceae.g__Ferrimonas	0.117595			-
d__Bacteria.p__Bacteroidota.c__Bacteroidia.o__Flavobacteriales.f__Weeksellaceae.g__Algoriella	0			-
d__Bacteria.p__Actinobacteriota.c__Actinobacteria.o__Actinomycetales.f__Actinomycetaceae.g__Mobiluncus	2.01747			-
d__Bacteria.p__Firmicutes.c__Clostridia.o__Oscillospirales.f__Ruminococcaceae.g__Ruminococcaceae_Incertae_Sedis	1.07675			-
d__Bacteria.p__Firmicutes.c__Clostridia.o__Oscillospirales.f__Oscillospiraceae.g__Colidextribacter	1.04211			-
d__Bacteria.p__Firmicutes.c__Clostridia.o__Lachnospirales.f__Lachnospiraceae.g___Eubacterium__hallii_group	1.53882			-
d__Bacteria.p__Cyanobacteria.c__Vampirivibrionia.o__Gastranaerophilales.f__Gastranaerophilales.g__Gastranaerophilales	0			-
d__Bacteria.p__Firmicutes.c__Clostridia.o__Peptostreptococcales_Tissierellales.f__Peptostreptococcales_Tissierellales.g__Peptostreptococcales_Tissierellales_unclassified	1.46194			-
d__Bacteria.p__Proteobacteria.c__Alphaproteobacteria.o__Rhizobiales.f__Rhizobiaceae.g__Martelella	0			-
d__Bacteria.p__Firmicutes.c__Clostridia.o__Lachnospirales.f__Lachnospiraceae.g__Shuttleworthia	2.25476			-
d__Bacteria.p__Proteobacteria.c__Alphaproteobacteria.o__Rhizobiales.f__Rhizobiaceae.g__Aliihoeflea	0.771032			-
d__Bacteria.p__Chloroflexi.c__Chloroflexia.o__Thermomicrobiales.f__Thermomicrobiaceae.g__Nitrolancea	0			-
d__Unassigned.p__Unassigned_unclassified.c__Unassigned_unclassified.o__Unassigned_unclassified.f__Unassigned_unclassified.g__Unassigned_unclassified	0.713552			-
d__Bacteria.p__Firmicutes.c__Clostridia.o__Peptostreptococcales_Tissierellales.f__Peptostreptococcaceae.g__Intestinibacter	1.14061			-
d__Bacteria.p__Firmicutes.c__Bacilli.o__Erysipelotrichales.f__Erysipelotrichaceae.g__Bulleidia	1.22275			-
d__Bacteria.p__Firmicutes.c__Clostridia.o__Lachnospirales.f__Lachnospiraceae.g__Catonella	3.04602			-
d__Bacteria.p__Verrucomicrobiota.c__Verrucomicrobiae.o__Verrucomicrobiales.f__Rubritaleaceae.g__Rubritaleaceae_DBS1	0.668818			-
d__Bacteria.p__Firmicutes.c__Clostridia.o__Clostridiales.f__Clostridiaceae.g__Clostridiaceae_Clostridium_sensu_stricto	0.550825			-
d__Bacteria.p__Deferribacterota.c__Deferribacteres.o__Deferribacterales.f__Deferribacteraceae.g__Mucispirillum	0			-
d__Bacteria.p__Deinococcota.c__Deinococci.o__Deinococcales.f__Deinococcaceae.g__Deinococcus	0			-
d__Bacteria.p__Proteobacteria.c__Gammaproteobacteria.o__Diplorickettsiales.f__Diplorickettsiaceae.g__Diplorickettsiaceae_uncultured	0			-
d__Bacteria.p__Proteobacteria.c__Gammaproteobacteria.o__Burkholderiales.f__Comamonadaceae.g__Brachymonas	0			-
d__Bacteria.p__Actinobacteriota.c__Actinobacteria.o__Actinobacteria_unclassified.f__Actinobacteria_unclassified.g__Actinobacteria_unclassified	2.88182			-
d__Bacteria.p__Firmicutes.c__Clostridia.o__Lachnospirales.f__Defluviitaleaceae.g__Defluviitaleaceae_UCG_011	2.08381	AF	3.07181	0.0242139
d__Bacteria.p__Firmicutes.c__Clostridia.o__Lachnospirales.f__Lachnospiraceae.g__Lachnospiraceae_UCG_006	0			-
d__Bacteria.p__Actinobacteriota.c__Actinobacteria.o__Micrococcales.f__Micrococcales_unclassified.g__Micrococcales_unclassified	3.48697			-
d__Bacteria.p__Proteobacteria.c__Gammaproteobacteria.o__Burkholderiales.f__Neisseriaceae.g__Kingella	2.39008			-
d__Bacteria.p__Firmicutes.c__Clostridia.o__Oscillospirales.f__Oscillospiraceae.g__Oscillospiraceae_unclassified	0.994403			-
d__Bacteria.p__Proteobacteria.c__Gammaproteobacteria.o__Enterobacterales.f__Morganellaceae.g__Proteus	0.306294			-
d__Bacteria.p__Verrucomicrobiota.c__Verrucomicrobiae.o__Verrucomicrobiales.f__Akkermansiaceae.g__Akkermansia	1.32922			-
d__Bacteria.p__Chloroflexi.c__Anaerolineae.o__Anaerolineales.f__Anaerolineaceae.g__Anaerolineaceae_unclassified	0			-
d__Bacteria.p__Firmicutes.c__Clostridia.o__Lachnospirales.f__Lachnospiraceae.g___Eubacterium__xylanophilum_group	0.713552			-
d__Bacteria.p__Actinobacteriota.c__Actinobacteria.o__Actinomycetales.f__Actinomycetaceae.g__Actinomycetaceae_F0332	1.95001			-
d__Bacteria.p__Firmicutes.c__Clostridia.o__Oscillospirales.f__Ruminococcaceae.g__Ruminococcus	1.93209			-
d__Bacteria.p__Desulfobacterota.c__Desulfovibrionia.o__Desulfovibrionales.f__Desulfovibrionaceae.g__Desulfovibrio	0.989276			-
d__Bacteria.p__Firmicutes.c__Clostridia.o__Lachnospirales.f__Lachnospiraceae.g__Lachnospiraceae_A2	0			-
d__Bacteria.p__Proteobacteria.c__Gammaproteobacteria.o__Vibrionales.f__Vibrionaceae.g__Salinivibrio	0.260827			-
d__Bacteria.p__Proteobacteria.c__Gammaproteobacteria.o__Pseudomonadales.f__Moraxellaceae.g__Moraxellaceae_unclassified	0			-
d__Bacteria.p__Firmicutes.c__Clostridia.o__Peptostreptococcales_Tissierellales.f__Peptostreptococcaceae.g__Romboutsia	0.952769			-
d__Bacteria.p__Bacteroidota.c__Bacteroidia.o__Bacteroidales.f__Bacteroidales_Incertae_Sedis.g__Phocaeicola	1.16681			-
d__Bacteria.p__Firmicutes.c__Clostridia.o__Oscillospirales.f__Ruminococcaceae.g__Ruminococcaceae_uncultured	0			-
d__Bacteria.p__Proteobacteria.c__Gammaproteobacteria.o__Burkholderiales.f__Burkholderiaceae.g__Cupriavidus	1.06047			-
d__Bacteria.p__Deinococcota.c__Deinococci.o__Deinococcales.f__Trueperaceae.g__Truepera	0			-
d__Bacteria.p__Firmicutes.c__Clostridia.o__Oscillospirales.f__Ruminococcaceae.g__Ruminococcaceae_unclassified	0.496119			-
d__Bacteria.p__Bacteroidota.c__Bacteroidia.o__Bacteroidales.f__Prevotellaceae.g__Prevotellaceae_uncultured	1.74734			-
d__Bacteria.p__Bacteroidota.c__Bacteroidia.o__Bacteroidales.f__Bacteroidales_p_2534_18B5_gut_group.g__Bacteroidales_p_2534_18B5_gut_group	0.23076			-
d__Bacteria.p__Firmicutes.c__Clostridia.o__Lachnospirales.f__Lachnospiraceae.g__Lachnospiraceae_UCG_004	1.67997			-
d__Bacteria.p__Bacteroidota.c__Bacteroidia.o__Bacteroidales.f__Prevotellaceae.g__Prevotellaceae_UCG_001	0.489307			-
d__Bacteria.p__Bacteroidota.c__Bacteroidia.o__Bacteroidales.f__Barnesiellaceae.g__Coprobacter	0			-
d__Bacteria.p__Proteobacteria.c__Gammaproteobacteria.o__Burkholderiales.f__Comamonadaceae.g__Comamonadaceae_unclassified	1.53039			-
d__Bacteria.p__Firmicutes.c__Clostridia.o__Lachnospirales.f__Lachnospiraceae.g___Eubacterium__eligens_group	1.22386			-
d__Bacteria.p__Actinobacteriota.c__Actinobacteria.o__Frankiales.f__Frankiales_uncultured.g__Frankiales_uncultured	0			-
d__Bacteria.p__Firmicutes.c__Bacilli.o__Erysipelotrichales.f__Erysipelotrichaceae.g__Faecalibaculum	0			-
d__Bacteria.p__Bacteroidota.c__Bacteroidia.o__Bacteroidales.f__Rikenellaceae.g__Rikenellaceae_RC9_gut_group	2.00681			-
d__Bacteria.p__Bacteroidota.c__Bacteroidia.o__Bacteroidales.f__Muribaculaceae.g__Muribaculaceae	1.70512			-
d__Bacteria.p__Patescibacteria.c__Gracilibacteria.o__Gracilibacteria_Absconditabacteriales__SR1_.f__Absconditabacteriales__SR1_.g__Absconditabacteriales__SR1_	3.36902			-
d__Bacteria.p__Proteobacteria.c__Gammaproteobacteria.o__Burkholderiales.f__Burkholderiaceae.g__Lautropia	3.17435			-
d__Bacteria.p__Fusobacteriota.c__Fusobacteriia.o__Fusobacteriales.f__Leptotrichiaceae.g__Streptobacillus	1.69348			-
d__Bacteria.p__Firmicutes.c__Bacilli.o__Bacillales.f__Bacillaceae.g__Bacillus	2.21864	HC	2.74075	2.19626e-13
d__Bacteria.p__Proteobacteria.c__Proteobacteria_unclassified.o__Proteobacteria_unclassified.f__Proteobacteria_unclassified.g__Proteobacteria_unclassified	0.751298			-
d__Bacteria.p__Proteobacteria.c__Alphaproteobacteria.o__Caulobacterales.f__Hyphomonadaceae.g__Hyphomonadaceae_unclassified	0			-
d__Bacteria.p__Firmicutes.c__Clostridia.o__Lachnospirales.f__Lachnospiraceae.g__Lachnospiraceae_uncultured	3.51434	AF	3.1597	5.52988e-05
d__Bacteria.p__Firmicutes.c__Bacilli.o__Lactobacillales.f__Streptococcaceae.g__Lactococcus	0.39794			-
d__Bacteria.p__Nitrospirota.c__Thermodesulfovibrionia.o__Thermodesulfovibrionia_uncultured.f__Thermodesulfovibrionia_uncultured.g__Thermodesulfovibrionia_uncultured	0			-
d__Bacteria.p__Proteobacteria.c__Gammaproteobacteria.o__Cellvibrionales.f__Halieaceae.g__Halieaceae_unclassified	0.294359			-
d__Bacteria.p__Firmicutes.c__Bacilli.o__Lactobacillales.f__Streptococcaceae.g__Streptococcaceae_unclassified	0.72167			-
d__Bacteria.p__Nitrospirota.c__Nitrospiria.o__Nitrospirales.f__Nitrospiraceae.g__Nitrospira	0			-
d__Bacteria.p__Actinobacteriota.c__Actinobacteria.o__Bifidobacteriales.f__Bifidobacteriaceae.g__Scardovia	1.81246			-
d__Bacteria.p__Fusobacteriota.c__Fusobacteriia.o__Fusobacteriales.f__Fusobacteriaceae.g__Fusobacterium	4.70081			-
d__Bacteria.p__Spirochaetota.c__Spirochaetia.o__Spirochaetales.f__Spirochaetaceae.g__Spirochaetaceae_unclassified	0			-
d__Bacteria.p__Firmicutes.c__Clostridia.o__Lachnospirales.f__Lachnospiraceae.g__Coprococcus	0.312786			-
d__Bacteria.p__Proteobacteria.c__Alphaproteobacteria.o__Rhizobiales.f__Rhizobiaceae.g__Lentilitoribacter	0.475352			-
d__Bacteria.p__Firmicutes.c__Clostridia.o__Lachnospirales.f__Lachnospiraceae.g___Eubacterium__ventriosum_group	1.22889			-
d__Bacteria.p__Firmicutes.c__Clostridia.o__Oscillospirales.f__Oscillospirales_UCG_010.g__Oscillospirales_UCG_010	0			-
d__Bacteria.p__Firmicutes.c__Clostridia.o__Peptostreptococcales_Tissierellales.f__Peptostreptococcaceae.g__Filifactor	2.87868			-
d__Bacteria.p__Firmicutes.c__Clostridia.o__Lachnospirales.f__Lachnospiraceae.g__Lachnospiraceae_NK4A136_group	2.08941			-
d__Bacteria.p__Proteobacteria.c__Gammaproteobacteria.o__Alteromonadales.f__Marinobacteraceae.g__Marinobacter	0			-
d__Bacteria.p__Firmicutes.c__Bacilli.o__Lactobacillales.f__Enterococcaceae.g__Enterococcaceae_unclassified	0.195089			-
d__Bacteria.p__Proteobacteria.c__Gammaproteobacteria.o__Burkholderiales.f__Comamonadaceae.g__Tepidimonas	0			-
d__Bacteria.p__Chloroflexi.c__Anaerolineae.o__Anaerolineae_MSB_5B2.f__Anaerolineae_MSB_5B2.g__Anaerolineae_MSB_5B2	0			-
d__Bacteria.p__Proteobacteria.c__Alphaproteobacteria.o__Rhodobacterales.f__Rhodobacteraceae.g__Nautella	1.26473			-
d__Bacteria.p__Bacteroidota.c__Bacteroidia.o__Sphingobacteriales.f__Lentimicrobiaceae.g__Lentimicrobium	2.04689			-
d__Bacteria.p__Firmicutes.c__Clostridia.o__Peptostreptococcales_Tissierellales.f__Peptostreptococcales_Tissierellales.g__Parvimonas	3.31228	AF	2.61462	0.022111
d__Bacteria.p__Bacteroidota.c__Bacteroidia.o__Bacteroidales.f__Williamwhitmaniaceae.g__Williamwhitmaniaceae_Blvii28_wastewater_sludge_group	0			-
d__Bacteria.p__Firmicutes.c__Bacilli.o__Exiguobacterales.f__Exiguobacteraceae.g__Exiguobacterium	0			-
d__Bacteria.p__Spirochaetota.c__Spirochaetia.o__Spirochaetales.f__Spirochaetaceae.g__Treponema	2.95383	AF	3.17574	2.89322e-16
d__Bacteria.p__Firmicutes.c__Clostridia.o__Peptostreptococcales_Tissierellales.f__Peptostreptococcales_Tissierellales.g__Peptostreptococcales_Tissierellales_W5053	1.47517			-
d__Bacteria.p__Firmicutes.c__Negativicutes.o__Veillonellales_Selenomonadales.f__Veillonellaceae.g__Megasphaera	3.8011	AF	3.28908	2.67581e-09
d__Bacteria.p__Firmicutes.c__Clostridia.o__Lachnospirales.f__Lachnospiraceae.g___Eubacterium__ruminantium_group	1.90276			-
d__Bacteria.p__Proteobacteria.c__Alphaproteobacteria.o__Rhizobiales.f__Rhizobiaceae.g__Ahrensia	0.273707			-
d__Bacteria.p__Proteobacteria.c__Gammaproteobacteria.o__Cellvibrionales.f__Halieaceae.g__Halioglobus	0			-
d__Bacteria.p__Proteobacteria.c__Gammaproteobacteria.o__Pseudomonadales.f__Pseudomonadaceae.g__Pseudomonas	3.35778			-
d__Bacteria.p__Proteobacteria.c__Gammaproteobacteria.o__Pseudomonadales.f__Moraxellaceae.g__Enhydrobacter	0.701083			-
d__Bacteria.p__Firmicutes.c__Clostridia.o__Lachnospirales.f__Lachnospiraceae.g__Lachnospiraceae_unclassified	3.28594	AF	2.72704	3.36611e-13
d__Bacteria.p__Proteobacteria.c__Alphaproteobacteria.o__Rhodobacterales.f__Rhodobacteraceae.g__Paracoccus	0.445072			-
d__Bacteria.p__Firmicutes.c__Clostridia.o__Peptostreptococcales_Tissierellales.f__Anaerovoracaceae.g__Anaerovoracaceae_uncultured	1.72761			-
d__Bacteria.p__Proteobacteria.c__Alphaproteobacteria.o__Sphingomonadales.f__Sphingomonadaceae.g__Sphingopyxis	0			-
d__Bacteria.p__Proteobacteria.c__Gammaproteobacteria.o__Burkholderiales.f__Oxalobacteraceae.g__Massilia	0			-
d__Bacteria.p__Patescibacteria.c__Gracilibacteria.o__Gracilibacteria.f__Gracilibacteria.g__Gracilibacteria	2.60247			-
d__Bacteria.p__Fusobacteriota.c__Fusobacteriia.o__Fusobacteriales.f__Leptotrichiaceae.g__Leptotrichia	4.6472	AF	3.96291	0.000229101
d__Bacteria.p__Firmicutes.c__Bacilli.o__Erysipelotrichales.f__Erysipelotrichales_unclassified.g__Erysipelotrichales_unclassified	1.15474			-
d__Bacteria.p__Firmicutes.c__Bacilli.o__Lactobacillales.f__Lactobacillaceae.g__Lactobacillus	3.06291			-
d__Bacteria.p__Firmicutes.c__Clostridia.o__Oscillospirales.f__Ruminococcaceae.g__Ruminococcaceae	0			-
d__Bacteria.p__Proteobacteria.c__Alphaproteobacteria.o__Rickettsiales.f__Mitochondria.g__Mitochondria	2.19079			-
d__Bacteria.p__Firmicutes.c__Negativicutes.o__Veillonellales_Selenomonadales.f__Veillonellales_Selenomonadales_unclassified.g__Veillonellales_Selenomonadales_unclassified	1.91633	AF	2.71643	0.0011478
d__Bacteria.p__Fusobacteriota.c__Fusobacteriia.o__Fusobacteriales.f__Fusobacteriales_unclassified.g__Fusobacteriales_unclassified	1.04139			-
d__Bacteria.p__Proteobacteria.c__Gammaproteobacteria.o__Burkholderiales.f__Rhodocyclaceae.g__Zoogloea	0			-
d__Bacteria.p__Bacteroidota.c__Bacteroidia.o__Flavobacteriales.f__Flavobacteriales_unclassified.g__Flavobacteriales_unclassified	0			-
d__Bacteria.p__Firmicutes.c__Clostridia.o__Peptostreptococcales_Tissierellales.f__Anaerovoracaceae.g__Amnipila	2.54075			-
d__Bacteria.p__Firmicutes.c__Bacilli.o__Erysipelotrichales.f__Erysipelotrichaceae.g__Dielma	0			-
d__Bacteria.p__Actinobacteriota.c__Coriobacteriia.o__Coriobacteriales.f__Eggerthellaceae.g__Senegalimassilia	0			-
d__Bacteria.p__Proteobacteria.c__Alphaproteobacteria.o__Rhizobiales.f__Hyphomicrobiaceae.g__Pedomicrobium	0			-
d__Bacteria.p__Firmicutes.c__Negativicutes.o__Veillonellales_Selenomonadales.f__Veillonellaceae.g__Dialister	2.82802			-
d__Bacteria.p__Proteobacteria.c__Gammaproteobacteria.o__Burkholderiales.f__Burkholderiales_unclassified.g__Burkholderiales_unclassified	3.32859	AF	2.84272	1.38578e-13
d__Bacteria.p__Actinobacteriota.c__Actinobacteria.o__Micromonosporales.f__Micromonosporaceae.g__Micromonospora	0			-
d__Bacteria.p__Proteobacteria.c__Alphaproteobacteria.o__Rhizobiales.f__Xanthobacteraceae.g__Xanthobacteraceae_unclassified	0			-
d__Bacteria.p__Proteobacteria.c__Alphaproteobacteria.o__Rhizobiales.f__Rhizobiaceae.g__Allorhizobium_Neorhizobium_Pararhizobium_Rhizobium	0			-
d__Bacteria.p__Proteobacteria.c__Gammaproteobacteria.o__Burkholderiales.f__Oxalobacteraceae.g__Oxalobacter	0			-
d__Bacteria.p__Firmicutes.c__Negativicutes.o__Veillonellales_Selenomonadales.f__Veillonellaceae.g__Allisonella	0.378442			-
d__Bacteria.p__Proteobacteria.c__Alphaproteobacteria.o__Sphingomonadales.f__Sphingomonadaceae.g__Rhizorhapis	0			-
d__Bacteria.p__Firmicutes.c__Clostridia.o__Clostridia_UCG_014.f__Clostridia_UCG_014.g__Clostridia_UCG_014	3.51387	AF	3.11554	3.90745e-19
d__Bacteria.p__Actinobacteriota.c__Acidimicrobiia.o__Acidimicrobiia_unclassified.f__Acidimicrobiia_unclassified.g__Acidimicrobiia_unclassified	0			-
d__Bacteria.p__Proteobacteria.c__Alphaproteobacteria.o__Rhizobiales.f__Hyphomicrobiaceae.g__Filomicrobium	0.0476072			-
d__Bacteria.p__Campilobacterota.c__Campylobacteria.o__Campylobacterales.f__Campylobacterales_unclassified.g__Campylobacterales_unclassified	0			-
d__Bacteria.p__Cyanobacteria.c__Cyanobacteriia.o__Chloroplast.f__Chloroplast.g__Chloroplast	3.09722			-
d__Bacteria.p__Firmicutes.c__Clostridia.o__Oscillospirales.f__Ruminococcaceae.g__Ruminococcaceae_UBA1819	0.843202			-
d__Bacteria.p__Proteobacteria.c__Gammaproteobacteria.o__Cardiobacteriales.f__Cardiobacteriaceae.g__Suttonella	0.40737			-

## Sheet: Sheet8
Table S8. The corresponding output value and POD value of each optimal microbial marker in the discovery cohort
OTU ID	OTU30 (Halomonas)	OTU31 (Campylobacter)	OTU3508 (Gemella)	OTU4259 (Prevotella)
HC213	0	0.000328	0.000766	0
HC214	0.018631	2.1e-05	0.000783	0
HC215	0	7.8e-05	0.000656	0.000104
HC216	0	0.00036	8.3e-05	0.000177
HC219	0	0	0.000193	0.000216
HC220	0.000251	0	2.9e-05	0.000205
HC221	0	3.9e-05	0	0.000191
HC222	0.004544	0	0.000641	0
HC224	0	5.1e-05	0	0.000167
HC225	4.2e-05	7.9e-05	3.4e-05	0.000254
HC226	0.001801	8.7e-05	0.000332	0.000134
HC227	0	0	0.000282	0.000169
HC229	0.000247	2.8e-05	0.000682	0
HC230	0.110169	0.000651	0	1.9e-05
HC232	0.000803	0	0.000561	0
HC234	0.00016	0	0.000525	0
HC235	2.2e-05	0.000135	0.000312	0.007545
HC236	0.002575	4.2e-05	8.1e-05	0.00095
HC237	6.1e-05	0	3.4e-05	0.001166
HC239	0	3.8e-05	0.000824	0.000285
HC240	4.6e-05	0	0	0.000537
HC241	0.000355	0	0.000209	4.5e-05
HC242	3.6e-05	0.0003	8e-05	0.003901
HC244	0	7.3e-05	0.000455	0.000389
HC246	1.4e-05	2.4e-05	1.7e-05	0
HC247	0.000108	7.6e-05	0.000716	0.000308
HC248	0.0001	7.7e-05	0	0
HC249	0.00508	0.000216	8.6e-05	0.000157
HC251	0.000574	0.000119	0.000444	0.001147
HC252	0.0024	0.001162	0.000105	7.9e-05
HC255	0.000166	2.4e-05	0.000782	0.000709
HC256	0	9.4e-05	0.000303	0.000128
HC257	4.6e-05	2.5e-05	0.000172	0.000129
HC258	0.000389	3.2e-05	0.000703	0.00018
HC259	0	0	0	0.000651
HC260	5.8e-05	0.000122	9.6e-05	0.003734
HC261	3.7e-05	0	3e-05	0.000809
HC262	0.026449	5.5e-05	0.000314	2.9e-05
HC263	0.012362	0	0.002506	0
HC264	0.000402	0	0.000265	0.000647
HC266	0.000147	0.000145	0.000219	0.0107
HC267	0	0.000493	7.1e-05	0.00022
HC269	0.00019	0.001543	0	5e-05
HC270	0	0	4.5e-05	0.002099
HC271	0.000284	3.4e-05	0.000309	6.8e-05
HC272	0.000151	0.000307	0.000172	0.001374
HC274	2.4e-05	0.000234	0.00029	0.000347
HC275	0.000171	0.000418	0.001592	0.000115
HC276	0.000183	0.000231	8.8e-05	4.1e-05
HC277	0.000525	6.6e-05	9.2e-05	0.000136
HC278	3.1e-05	0.000135	1.7e-05	0.000732
HC279	0.000194	6e-05	7.2e-05	0.001253
HC283	2.5e-05	2.6e-05	0.000106	0.000626
HC285	0.000123	0.000229	6.1e-05	0.000294
HC286	0.000646	0.000109	0	0.002026
HC287	7.9e-05	2.5e-05	6.2e-05	0.000237
HC289	0	0.000289	3.3e-05	0.005499
HC290	3.9e-05	0.0002	3.2e-05	0.000839
HC291	4e-05	0	0	0.000477
HC293	0.000123	4.4e-05	0	0.000524
HC294	3.5e-05	0.000198	0	0.000224
HC295	0.00118	2.7e-05	0.000408	0.000152
HC296	0	0.000138	8.5e-05	0.002
HC298	0.017249	0.000908	0.000397	4.4e-05
HC300	0.003224	0	0.000144	4.9e-05
HC301	0.000335	0.000184	9.1e-05	0.000401
HC302	0.000929	4.5e-05	4.4e-05	0
HC303	0.166923	0.000192	0.000154	0.000133
HC304	0.00816	7.2e-05	0.00128	3e-05
HC305	0	3.7e-05	4.1e-05	0.003019
HC307	0	0	0.00046	0.000147
HC308	0.000128	0	0.000199	0.001115
HC309	3.3e-05	0	3.1e-05	0.000187
HC310	0.000406	4.5e-05	0.000636	0.000142
HC311	0	0	4.8e-05	0.000323
HC313	3e-05	6.7e-05	0.001246	0.001695
HC314	0.002236	7.2e-05	8.6e-05	0.000201
HC316	3.7e-05	0.000561	0.000167	4e-05
HC317	9e-05	0	0.001418	0.001146
HC318	0	0.000401	0	0.000334
HC319	0	7.3e-05	0.000288	0.002257
HC320	5.4e-05	0.000547	0.000446	0.001
HC321	3.4e-05	0	0.000217	0.002547
HC322	0	0.00302	0.000302	9.6e-05
HC323	0	0.000256	4.6e-05	0.001082
HC324	3.6e-05	0	0	4.6e-05
HC325	0.000359	0	0.001053	0.000459
HC326	0.000312	0.000118	0.000163	0.000901
HC327	5.4e-05	0	5.5e-05	0.000108
HC328	0	0.000373	0	0.000169
HC329	0.000299	5.9e-05	0.000134	0.000153
HC331	7.9e-05	0.00019	0.000225	0.001445
HC335	3.9e-05	0.00102	6e-05	0.000939
HC336	0	0.00202	2.3e-05	0.000552
HC339	0	0.017376	0.000141	0.000511
HC340	2.7e-05	0.003676	6.5e-05	0.000445
HC341	2e-05	0.002254	0	0.000462
HC344	2.8e-05	0.005823	0	0.000577
HC345	1.9e-05	0.005418	2e-05	0.000839
HC346	1.7e-05	0.002054	4.2e-05	0.000338
HC347	0	0.002647	3.8e-05	0.001798
HC348	0	0.014026	1.3e-05	0.000747
HC349	0	0.003471	4.8e-05	0.000652
HC350	0	0.011408	3.3e-05	0.00091
HC351	4.2e-05	0.002231	4.1e-05	0.001047
HC352	0	0.003288	1.1e-05	0.002051
HC353	4.4e-05	0.003158	0	0.000229
HC354	1.6e-05	0.003727	3.5e-05	0.000665
HC356	0	0.005193	0	0.000422
HC357	2.7e-05	0.006766	2e-05	0.00052
HC358	0	0.002397	3e-05	0.000124
HC359	0	0.01219	2.8e-05	0.001308
HC360	0	0.000158	0	0.000219
HC361	0	0.010438	9.1e-05	0.000267
HC362	5.9e-05	0.009048	6.2e-05	0.00035
HC363	2.5e-05	0.004948	6.9e-05	0.00117
HC365	0	0.000905	0.000314	0.00079
HC368	3.4e-05	0.001227	2.2e-05	0.000151
HC370	0	0.000779	0.00012	0.00056
HC372	0	0.002344	2.3e-05	0.001075
HC373	0	0.003894	0	0.000686
HC374	0	0.003438	0	0.000122
HC375	0	0.002538	4.4e-05	0.000229
HC377	0	0.004952	2.6e-05	0.000476
HC378	0	0.0039	2.5e-05	0.000404
HC379	0	0.004163	3.1e-05	0.000454
HC380	0	0.004998	2.3e-05	0.000572
HC381	0	0.003684	3.6e-05	0.00038
HC383	6.1e-05	0.007276	0.000128	0.000173
HC384	0	0.003475	2.2e-05	0.000542
HC386	0	0.001968	0	0.000387
HC387	0	0.003405	8.2e-05	0.000212
HC388	1.7e-05	0.001686	0.0001	0.00127
HC389	2.4e-05	0.001699	0.000493	0.000371
HC390	0	0.001682	2.5e-05	0.000407
HC391	0	0.000406	0.000121	0.000227
HC392	0	0.001079	7.9e-05	0.000414
HC393	0	0.006328	5.9e-05	0.000391
HC394	2.4e-05	0.028663	4.2e-05	0.000518
HC395	0	0.001391	7.7e-05	0.001462
HC397	0	0.002346	2.1e-05	0.000115
HC399	0	0.004336	5.8e-05	0.000274
HC400	0	0.002496	2.6e-05	0.00056
HC401	0	0.001943	2.4e-05	0.000119
HC403	3.4e-05	0.002073	0.000104	0.000445
HC405	0	0.00173	6.8e-05	0.000157
HC406	8.8e-05	0.003776	0.000275	0.000607
HC407	0	0.005282	0.000159	0.000261
HC410	0	0.002992	1.7e-05	8.4e-05
HC411	5.6e-05	0.004619	0.000158	0.00026
HC412	2.1e-05	0.001258	5.9e-05	0.001233
HC413	0	0.012045	5.6e-05	0.001305
HC415	0	0.001671	5.3e-05	0.001041
HC417	0	0.002002	2.4e-05	0.002408
HC418	0	0.002983	0.000128	0.001227
HC419	2.8e-05	0.003799	5.8e-05	0.001422
HC420	0	0.006758	4.5e-05	0.002159
HC422	0	0.001653	7.2e-05	0.001628
HC423	0	0.003859	0.000117	0.00195
HC424	0	0.005125	0.000223	0.001707
HC425	0	0.006029	0.000149	0.000912
HC426	0	0.00055	0	0.000823
HC427	0	0.001364	8.3e-05	0.001188
HC428	0	0.001671	7.5e-05	0.000287
AF100	0	0.002138	0.00052	0
AF101	0	0.001283	0.002109	9.2e-05
AF102	3.8e-05	0.001378	0.002903	0
AF103	0	0.003594	0.000215	0.000259
AF104	0	0.001496	0.000604	0.00021
AF105	0	0.001185	0.000667	0
AF108	0	0.000209	0.007674	0
AF109	0	0.00122	0.000551	3.8e-05
AF110	0	0.001029	0.000922	0
AF115	0	0.000182	0.000737	0.000258
AF119	0	0.014204	0.000342	0
AF120	0	0.00045	0.001121	0
AF121	0	0.000948	0.004519	0.000356
AF122	0	0.000559	0.001137	0
AF124	0	0.000129	0.002864	0
AF125	0	0.000677	0.000996	0.00026
AF126	0	0.000813	0.001815	0.000187
AF128	0	0.001001	0.000596	5.2e-05
AF129	0	0.003587	0.000113	0.000149
AF130	0	0.002916	0.00086	0
AF132	0	0.001106	0.000583	6.9e-05
AF133	0	0.006627	0.000882	7.1e-05
AF134	0	0.001466	0.000709	3.6e-05
AF136	0	0.001813	0.000353	0
AF137	3e-05	0.005377	0.0003	0
AF138	0	0.001121	0.002735	0
AF139	0	0.001114	0.003308	0.000105
AF142	0	0.002313	7.8e-05	4.6e-05
AF143	0	0.006121	0.000557	0
AF145	0	0.001802	0.001386	0
AF146	3.7e-05	0.008838	0.001539	6.5e-05
AF147	0	0.002332	0.000271	0.000177
AF152	0	0.002414	0.000236	3.8e-05
AF154	0	0.002004	0.00218	5.7e-05
AF155	0	0.003584	0.001285	4.5e-05
AF156	0	0.00113	0.001371	0.000213
AF157	0	0.006099	0.001259	0
AF158	0	0.000563	0.004372	0
AF159	0	0.00528	0.00068	0
AF160	0	0.00264	5.8e-05	0
AF161	0	0.002292	0.001759	9.7e-05
AF163	0	0.000692	0.000353	0
AF164	0	0.006503	0.000458	0
AF166	0	0.016665	0	0
AF167	0	0.000426	0.001423	0
AF168	0	0.000857	0.000714	0
AF169	0	0.003997	0.001032	0
AF171	0	0.010977	0.001097	6.6e-05
AF172	0	0.004169	0.000205	0
AF174	0	0.001793	0.00422	4.3e-05
AF175	0	0.003108	0.000496	0.000218
AF176	0	0.00618	0.000509	0
AF177	0	0.004644	0.000233	0
AF178	0	0.003619	0.001796	2.7e-05
AF180	0	0.001468	0.000323	0
AF181	0	0.002441	0.003722	0
AF182	0	0.001297	0.001198	0
AF183	0	0.000978	0.000497	0.000209
AF190	0	0.006583	0.000792	0
AF193	0	0.00463	2.3e-05	0.000481
AF194	0	0.002196	0.000634	0
AF196	0	0.004897	0.001212	0.000154
AF198	0	0.001937	0.001069	0
AF200	0	0.00864	0.000243	0
AF203	0	0.002525	0.002878	9.9e-05
AF207	0	0.007811	0.004325	0
AF209	0	0.001649	0.000409	0
AF210	0	0.000321	0.00024	0.000223
AF211	0	0.000654	0.001924	3.5e-05
AF212	0	0.002638	0.000105	0
AF213	0	0.001825	0.000309	0
AF214	0	0.000406	0.001549	0.00019
AF216	0	0.004019	0.000329	0
AF217	0	0.001899	0.000228	3.5e-05
AF219	0	0.000779	0.00156	0.000158
AF221	0	0.002808	0.003617	0
AF222	0	0.000989	0.000346	0
AF223	0	0.003423	0.000648	8.1e-05
AF224	0	0.000876	0.001183	0
AF225	0	0.002186	0.000373	0
AF226	0	0.004898	0.00022	0
AF227	0	0.001688	0.003392	0.000182
AF228	0	0.002018	0.000742	0.000148
AF231	0	0.004781	0.000245	0.000103
AF232	0	0.001572	0.002579	0
AF233	0	0.001419	0.00055	0
AF234	0	0.002075	0.000937	0
AF235	0	0.007672	0.000231	0.000139
AF236	0	0.002267	0.002818	7.9e-05
AF238	3.9e-05	0.004031	0.000102	0
AF239	0	0.001088	0.002964	0
AF240	0	0.00175	0	0
AF241	0	0.000342	0.0004	0
AF243	0	0.001583	0.001014	3.9e-05
AF244	0	0.000158	0.00022	0.000119
AF246	0	0.000881	0.00036	7e-05
AF247	0	0.001661	0.000331	4.3e-05
AF248	0	0.006293	0.042847	0
AF249	0	0.002597	0.000233	0
AF252	0	0.00373	0.001333	0
AF253	0	0.003139	0.000145	9.6e-05
AF256	0	0.003399	0.000194	0
AF257	0	0.028657	9.9e-05	0
AF258	0	0.001847	0.00087	4.4e-05
AF259	0	0.004433	3.2e-05	0
AF260	0	0.002798	0.000604	0.00046
AF261	0	0.008983	0.000414	7.3e-05
AF262	0	0.007739	0	0
AF264	0	0.000864	0.021684	0
AF265	0	0.003198	0.002564	0
AF28	0	0.004206	0.000604	0.000119
AF29	0	0.001153	0.000878	0
AF32	0	0.005868	0.000915	0
AF33	0	0.000363	0.000392	0.000171
AF34	0	0.002487	0.001109	9.5e-05
AF36	0	0.00217	0.000472	0
AF37	2.8e-05	0.003925	0.000598	2.6e-05
AF38	0	0.002957	0.000968	0
AF39	0	0.005112	0.000881	0.000314
AF40	0	0.001199	0.003556	0.000132
AF41	0	0.003288	0.000244	4.2e-05
AF42	0	0	0	0
AF44	0	0.006825	0.000326	0
AF47	0	0.002506	0.000844	0
AF49	0	0.007877	0.000257	0
AF51	0	0.00907	0.001848	7.7e-05
AF52	0	0.001582	0.002766	0.00032
AF54	0	0.001042	0.000378	0
AF55	0	0.006496	0.000283	0
AF57	0	0.002689	0.006687	7.7e-05
AF58	0	0.012046	0.001077	0
AF59	0	0.00907	0.000116	8.3e-05
AF60	0	0.002243	0.000129	0.000141
AF62	0	0.007824	0.000492	0
AF63	0	0.001547	0.000364	0.000109
AF64	0	0.002292	0.00066	0
AF65	0	0.004693	0.001094	0
AF66	0	0.000825	0.000402	0
AF67	0	0.006297	0.000399	0.000259
AF68	0	0.001736	0.001463	0
AF69	0	0.000911	0.000418	0.000147
AF70	0	0.000803	0.001043	5.4e-05
AF71	0	0.009252	0.001308	0
AF73	0	0.017741	0.000102	0
AF74	0	0.002688	0.001576	0
AF75	0	0.000599	0.002696	7.2e-05
AF77	0	0.00081	0.000495	0.000208
AF78	0	0.001888	0.000288	0
AF79	0	0.000991	0.002366	0.001151
AF80	0	0.00163	0.000809	0
AF81	0	0.002072	0.001089	4.2e-05
AF82	0	0.006584	0.000394	3.5e-05
AF83	0	0.002017	0.000765	0
AF84	0	0.000568	0.001323	0
AF85	0	0.002224	0.000351	7e-05
AF86	0	0.000918	0.000315	0
AF87	0	0.000605	0.000392	0.000168
AF88	0	0.000973	0.000983	4.9e-05
AF89	0	0.002371	0.002267	0.000209
AF90	0	0.007049	0.000838	0.000109
AF92	0	0.008161	0.000418	0
AF96	0	0.002008	0.002112	0
AF98	0	0.000323	0.001605	0
AF99	0	0.004034	0.001763	0

## Sheet: Sheet9
Table S9. The corresponding output value and POD value of each optimal microbial marker in validation cohort
SampleID	OTU30 (Halomonas)	OTU31 (Campylobacter)	OTU3508 (Gemella)	OTU4259 (Prevotella)
HC212	0	0.000346	0	6.9e-05
HC217	2.9e-05	0.000145	5.3e-05	1.6e-05
HC218	0	0	2e-05	0
HC223	0	0.000274	3.4e-05	0
HC228	0	5.1e-05	3.1e-05	0
HC231	0.002469	0	2.6e-05	0
HC233	2e-05	0.000113	0	0.001289
HC238	0.000547	0	0	2.8e-05
HC243	0.033581	0.000108	7.4e-05	3.6e-05
HC245	0.000111	0.000138	0	0
HC250	0	0.000198	0	0
HC253	7.7e-05	0	0	7.5e-05
HC254	0	2.9e-05	0	0
HC265	0.002527	0.000763	3.1e-05	0
HC268	5.6e-05	6.1e-05	0	0
HC273	0.000876	5.8e-05	0	0
HC280	7.2e-05	6.8e-05	0	0
HC281	0.001548	4.3e-05	0.000213	0
HC282	0.000109	0.000169	0	0
HC284	0.012763	0.000257	0	0
HC288	0.000164	0.00036	2.8e-05	0
HC292	0	0	0	7.8e-05
HC297	0.000449	3.8e-05	0	3.5e-05
HC299	0.000539	0.000133	6.3e-05	6e-05
HC306	0	7.7e-05	2.9e-05	7e-05
HC312	0.000479	0.000267	1.3e-05	2e-05
HC315	0.000377	0	2.6e-05	0
HC330	0.000651	2.4e-05	3.4e-05	0.0001
HC332	0.000137	0	0	4.6e-05
HC333	0.535372	0.000398	0	0
HC334	0.000632	0.00049	0	8.6e-05
HC337	0.000125	0.009812	0	0.000213
HC338	0	0.001916	0	0.001141
HC342	0	0.015466	0	0.000379
HC343	0	0.004318	0	0.001034
HC355	7.3e-05	0.01187	0	0.000324
HC364	0	0.002107	0	0.001525
HC366	0	0.015896	0	0.000581
HC367	8.3e-05	0.002216	0	0.000578
HC369	0	0.005177	0	0.000266
HC371	0	0.001957	0	0.000248
HC376	5.8e-05	0.003018	0	0.000295
HC382	6.8e-05	0.004281	0	0.00031
HC385	0	0.003868	0	0.000552
HC396	0	0.015716	0	0.000209
HC398	2.4e-05	0.028795	0	6.1e-05
HC402	0	0.007168	0	0.000139
HC404	2.3e-05	0.012703	0	6.2e-05
HC408	0	0.006579	0	0.000265
HC409	0	0.008277	0	7.9e-05
HC414	2.7e-05	0.004171	0	0.001486
HC416	0	0.001099	0	0.00087
HC421	0	0.004568	0	0.001815
HC429	2.5e-05	0.018286	0	0.000748
AF106	0	0.00212	0	0
AF112	0	0.008569	5.3e-05	0
AF113	0	0.009477	0	0
AF114	0	0.003124	2.6e-05	0
AF116	0	0.004158	0	0
AF117	0	0.007484	0.0001	0
AF123	0	0.00158	2.9e-05	0
AF135	0	0.003622	3.4e-05	0
AF140	0	0.010812	0	0
AF141	0	0.010114	2.9e-05	0
AF144	0	0.002753	0	0
AF148	0	0.0049	0	0
AF149	0	0.007905	0	0
AF150	0	0.00634	0	0
AF151	0	0.010901	0	0
AF153	0	0.001251	0	0
AF162	0	0.00182	0.000128	0
AF165	0	0.004749	0	0
AF170	0	0.002526	7.8e-05	0
AF173	0	0.005022	0	0
AF179	0	0.000776	4.1e-05	4.9e-05
AF184	0	0.008941	5.7e-05	0
AF186	0	0.001102	0	0
AF188	0	0.004284	3.8e-05	0
AF189	0	0.001996	9.5e-05	0.000184
AF191	0	0.002618	7e-05	0
AF197	0	0.004609	0	0
AF199	0	0.005771	3.3e-05	0
AF201	2.7e-05	0.00305	5.3e-05	0
AF202	0	0.010968	8.1e-05	0
AF215	0	0.004086	3.3e-05	0
AF220	0	0.003306	8.8e-05	0
AF229	0	0.000372	0	0
AF230	0	0.000357	0.00011	0
AF237	0	0.001629	4.8e-05	0
AF245	0	0.00098	3.9e-05	0
AF251	0	0.001826	0	0
AF254	0	0.005774	0.000126	0
AF255	0	0.001221	0	0
AF263	0	0.004806	0	0
AF27	0	0.001446	4e-05	0
AF31	0	0.002613	0	5.5e-05
AF43	0	0.001264	0	9.3e-05
AF45	0	0.00231	4.4e-05	0
AF46	0	0.010146	3.4e-05	0
AF48	0	0.005524	4.8e-05	0
AF50	0	0.000337	3.1e-05	0
AF53	0	0.015777	0	0
AF72	0	0.01194	3.4e-05	0
AF76	0	0.002729	0.000123	0
AF91	0	0.001578	0	3e-05
AF93	0	0.004135	4.8e-05	0
AF94	0	0.005584	0	0
AF95	0	0.001847	0	0
AF97	0	0.005951	0	0

## Sheet: Sheet10
Table S10. The corresponding output value and POD value of each optimal microbial marker in the independent diagnosis cohort
SampleID	OTU30 (Halomonas)	OTU31 (Campylobacter)	OTU3508 (Gemella)	OTU4259 (Prevotella)
HC185	0	0.020644	2.3e-05	0
HC186	0	0.001606	0	0
HC187	2.6e-05	0.001195	0	0
HC188	2.4e-05	0.001172	1.7e-05	0
HC189	0	0.0036	0.00014	0
HC190	0	0.00076	0	0
HC191	0	0.001471	2.3e-05	0
HC192	2.6e-05	0.003765	9e-05	0
HC193	0	0.003711	0	1.5e-05
HC194	0	0.012032	6e-05	0
HC195	0	0.001687	2.7e-05	0
HC196	0	0.007046	0	0
HC197	0	0.006173	0	5.3e-05
HC198	0	0.00122	2.5e-05	0
HC199	0	0.000663	0	0
HC200	0	0.023364	0	0
HC201	0	0.001208	0	0
HC202	2.7e-05	0.033456	0	0
HC203	0	0.002433	0	0
HC204	2.3e-05	0.001053	0	0
HC205	0	0.004525	0	0
HC206	0	0.000399	8.5e-05	0
HC207	1.8e-05	0.002102	0	0
HC208	0	0.001507	4.5e-05	0
HC209	3.5e-05	0.000369	9e-05	0
HC210	0	0.001494	3e-05	5.9e-05
HC211	0	0.007584	2.5e-05	0
AF1	0	0.000125	0	0
AF10	0	0.001551	0	0
AF11	0	0.000145	0	0
AF12	0	0.000792	8e-05	0
AF13	0	0.001397	0.000171	0
AF14	0	0.00059	3.1e-05	0
AF15	0	0.00658	6.3e-05	0
AF16	0	0.001766	0	0
AF17	0	0.002579	0	0
AF18	0	0.000422	7.9e-05	0
AF19	0	0.001484	0	0
AF2	0	3.4e-05	7e-05	0
AF20	0	9.7e-05	0	0
AF21	0	0.03932	0	0
AF22	0	0.000599	3.4e-05	0
AF23	0	0.000679	0	0
AF24	0	0.001399	0	0
AF25	0	0.002601	0.000115	0
AF26	0	0.007544	0.000144	0
AF3	0	0.000224	0	0
AF4	0	0.001037	6.6e-05	0
AF5	0	0.001014	0	4.6e-05
AF6	0	6.5e-05	0	0
AF7	3.6e-05	0.00043	0.00011	0
AF8	0	0.00027	4e-05	0
AF9	0	0.001339	0	0

[truncated: 17 more sheets: Sheet11, Sheet12, Sheet13, Sheet14, Sheet15, Sheet16, Sheet17, Sheet18, Sheet19, Sheet20, Sheet21, Sheet22, Sheet23, Sheet24, Sheet25, Sheet26, Sheet27]
